# Supplementary material for: Bis[bis­(diphenyl­phosphino­yl)acetonitrile-κ2 O,O′]copper(II)
Source: Acta Crystallogr Sect E Struct Rep Online. 2011 Aug 11;67(Pt 9):m1217. doi: 10.1107/S1600536811031564 (PMC3200899; doi:10.1107/S1600536811031564)
Supplement: Supplementary file 1 [file e-67-m1217-sup1.cif]

##############################################################################
#                                                                            #
# This CIF contains the data in a paper accepted for publication in          #
# Acta Crystallographica Section E. It conforms to the requirements of       #
# Notes for Authors for Acta Crystallographica Section E, and has been       #
# peer reviewed under the auspices of the IUCr Commission on Journals.       #
#                                                                            #
# Full details of the Crystallographic Information File format               #
# are given in the paper "The Crystallographic Information File (CIF):       #
# a New Standard Archive File for Crystallography" by S. R. Hall, F. H.      #
# Allen and I. D. Brown [Acta Cryst. (1991), A47, 655-685].                  #
#                                                                            #
# The current version of the core CIF dictionary is obtainable from          #
# ftp://ftp.iucr.org/pub/cif_core.dic.                                       #
#                                                                            #
# Software is freely available for graphical display of the structure(s)     #
# in this CIF. For information consult the CIF software page                 #
# http://www.iucr.org/resources/cif/software.                                #
#                                                                            #
# This file may be used for bona fide research purposes within the           #
# scientific community so long as proper attribution is given to the journal # 
# article from which it was obtained.                                        #
#                                                                            #
##############################################################################
data_I
_audit_creation_method     SHELXL-97
_chemical_name_systematic
;
Bis[bis(diphenylphosphinoyl)acetonitrile-\k^2^<i>O</i>,<i>O</i>']copper(II)
;
_chemical_name_common     ?
_chemical_formula_moiety     'C52 H40 Cu N2 O4 P4'
_chemical_formula_sum     'C52 H40 Cu N2 O4 P4'
_chemical_formula_iupac     '[Cu (C26 H20 N1 O2 P2)2]'
_chemical_formula_weight     944.28
_chemical_melting_point     ?
_symmetry_cell_setting     monoclinic
_symmetry_space_group_name_H-M     'P 21/n'
_symmetry_space_group_name_Hall     '-P 2yn'
loop_
    _symmetry_equiv_pos_as_xyz
    'x, y, z'
    '-x+1/2, y+1/2, -z+1/2'
    '-x, -y, -z'
    'x-1/2, -y-1/2, z-1/2'
_cell_length_a     9.5917(7)
_cell_length_b     25.8793(19)
_cell_length_c     9.6648(7)
_cell_angle_alpha     90.00
_cell_angle_beta     111.5260(10)
_cell_angle_gamma     90.00
_cell_volume     2231.7(3)
_cell_formula_units_Z     2
_cell_measurement_reflns_used     9929
_cell_measurement_theta_min     2.40
_cell_measurement_theta_max     28.67
_cell_measurement_temperature     173(2)
_exptl_crystal_description     block
_exptl_crystal_colour     green
_exptl_crystal_size_max     0.33
_exptl_crystal_size_mid     0.23
_exptl_crystal_size_min     0.12
_exptl_crystal_density_diffrn     1.405
_exptl_crystal_density_meas     ?
_exptl_crystal_density_method     'not measured'
_exptl_crystal_F_000     974
_exptl_absorpt_coefficient_mu     0.682
_exptl_absorpt_correction_type     multi-scan
_exptl_absorpt_process_details     '(SADABS; Bruker, 2009)'
_exptl_absorpt_correction_T_min     0.8072
_exptl_absorpt_correction_T_max     0.9202
_exptl_special_details
;
Data was collected using a BRUKER CCD (charge coupled device) based
diffractometer equipped with an Oxford low-temperature apparatus operating at
173 K. A suitable crystal was chosen and mounted on a glass fiber or nylon
loop using Paratone oil for Mo radiation and Mineral oil for Copper radiation.
Data were measured using omega and phi scans of 0.5\% per frame for 20 s. The
total number of images were based on results from the program COSMO where
redundancy was expected to be 4 and completeness to 0.83\%A to 100%. Cell
parameters were retrieved using <i>APEX</i> II software and refined using
<i>SAINT</i> on all observed reflections.Data reduction was performed using
the <i>SAINT</i> software which corrects for Lp. Scaling and absorption
corrections were applied using <i>SADABS6</i> multi-scan technique, supplied
by George Sheldrick. The structures are solved by the direct method using the
<i>SHELXS97</i> program and refined by least squares method on F2,
<i>SHELXL97</i>, incorporated in <i>SHELXTL</i>-PC V 6.14.
All H atoms were placed in calculated positions and refined using a riding
model. C---H(aromatic) = 0.94 \%A and <i>U</i>~iso~(H) = 1.2Ueq(C) C---H
(alaphatic) = 0.99 \%A and <i>U</i>~iso~(H) = 1.2Ueq(C) CH2 = 0.98 \%A and
<i>U</i>~iso~(H) = 1.2Ueq(C) CH3 = 0.97\%A and <i>U</i>~iso~(H) = 1.5Ueq(C)
N---H = 0.86 (0.92)\%A and <i>U</i>~iso~(H) = 1.2 <i>U</i>~eq~(N)
O---H(alcohol) = 0.85\%Aand <i>U</i>~iso~(H) = 1.2Ueq(O) O---H(acid) = 0.82
\%A and <i>U</i>~iso~(H) = 1.5Ueq(O)
;
_diffrn_ambient_temperature     173(2)
_diffrn_radiation_type     MoK\a
_diffrn_radiation_wavelength     0.71073
_diffrn_radiation_monochromator     graphite
_diffrn_measurement_device_type     'Bruker APEXII CCD'
_diffrn_measurement_method     '\w,and/f 0.5\%'
_diffrn_detector_area_resol_mean     836.6
_diffrn_reflns_number     43689
_diffrn_reflns_av_R_equivalents     0.0364
_diffrn_reflns_av_sigmaI/netI     0.0232
_diffrn_reflns_theta_min     2.40
_diffrn_reflns_theta_max     29.05
_diffrn_reflns_theta_full     25.00
_diffrn_measured_fraction_theta_max     0.946
_diffrn_measured_fraction_theta_full     1.000
_diffrn_reflns_limit_h_min     -12
_diffrn_reflns_limit_h_max     12
_diffrn_reflns_limit_k_min     -34
_diffrn_reflns_limit_k_max     34
_diffrn_reflns_limit_l_min     -13
_diffrn_reflns_limit_l_max     13
_refine_special_details
;
Refinement of <i>F</i>^2^ against ALL reflections. The weighted <i>R</i>-factor
<i>wR</i> and goodness of fit <i>S</i> are based on <i>F</i>^2^, conventional
<i>R</i>-factors <i>R</i> are based on <i>F</i>, with <i>F</i> set to zero for
negative <i>F</i>^2^. The threshold expression of <i>F</i>^2^ >
\s(<i>F</i>^2^) is used only for calculating <i>R</i>-factors(gt) <i>etc</i>.
and is not relevant to the choice of reflections for refinement.
<i>R</i>-factors based on <i>F</i>^2^ are statistically about twice as large
as those based on <i>F</i>, and <i>R</i>- factors based on ALL data will be
even larger.
;
_reflns_number_total     5640
_reflns_number_gt     4832
_reflns_threshold_expression     I>2\s(I)
_refine_ls_structure_factor_coef     Fsqd
_refine_ls_matrix_type     full
_refine_ls_R_factor_all     0.0409
_refine_ls_R_factor_gt     0.0328
_refine_ls_wR_factor_gt     0.0816
_refine_ls_wR_factor_ref     0.0862
_refine_ls_goodness_of_fit_ref     1.026
_refine_ls_restrained_S_all     1.026
_refine_ls_number_reflns     5640
_refine_ls_number_parameters     286
_refine_ls_number_restraints     0
_refine_ls_hydrogen_treatment     constr
_refine_ls_weighting_scheme     calc
_refine_ls_weighting_details
         'calc w=1/[\s^2^(Fo^2^)+(0.0428P)^2^+1.1569P] where P=(Fo^2^+2Fc^2^)/3'
_atom_sites_solution_hydrogens     geom
_atom_sites_solution_primary     direct
_atom_sites_solution_secondary     difmap
_refine_ls_shift/su_max     0.001
_refine_ls_shift/su_mean     0.000
_refine_diff_density_max     0.488
_refine_diff_density_min     -0.324
_refine_ls_extinction_method     none
_refine_ls_extinction_coef     ?
loop_
    _atom_type_symbol
    _atom_type_description
    _atom_type_scat_dispersion_real
    _atom_type_scat_dispersion_imag
    _atom_type_scat_source
    C C 0.0033 0.0016 'International Tables Vol C Tables 4.2.6.8 and 6.1.1.4'
    H H 0.0000 0.0000 'International Tables Vol C Tables 4.2.6.8 and 6.1.1.4'
    N N 0.0061 0.0033 'International Tables Vol C Tables 4.2.6.8 and 6.1.1.4'
    O O 0.0106 0.0060 'International Tables Vol C Tables 4.2.6.8 and 6.1.1.4'
    P P 0.1023 0.0942 'International Tables Vol C Tables 4.2.6.8 and 6.1.1.4'
    Cu Cu 0.3201 1.2651 'International Tables Vol C Tables 4.2.6.8 and 6.1.1.4'
_computing_data_collection     'COSMO (Bruker, 2009)'
_computing_cell_refinement     'APEX2 (Bruker, 2009)'
_computing_data_reduction     'SAINT (Bruker, 2009)'
_computing_structure_solution     'SHELXS97 (Sheldrick, 2008)'
_computing_structure_refinement     'SHELXL97 (Sheldrick, 2008)'
_computing_molecular_graphics     'SHELXTL (Sheldrick, 2008)'
_computing_publication_material     'SHELXTL (Sheldrick, 2008)'
loop_
    _atom_site_type_symbol
    _atom_site_label
    _atom_site_fract_x
    _atom_site_fract_y
    _atom_site_fract_z
    _atom_site_U_iso_or_equiv
    _atom_site_adp_type
    _atom_site_calc_flag
    _atom_site_refinement_flags
    _atom_site_occupancy
    _atom_site_symmetry_multiplicity
    _atom_site_disorder_assembly
    _atom_site_disorder_group
    Cu Cu1 0.0000 0.0000 0.5000 0.01782(8) Uani d S 1 2 . .
    P P1 0.11652(4) 0.085542(15) 0.73438(4) 0.02022(9) Uani d . 1 1 . .
    P P2 0.19258(4) 0.090614(15) 0.46718(4) 0.01886(9) Uani d . 1 1 . .
    O O1 -0.01591(12) 0.05965(4) 0.61444(12) 0.0222(2) Uani d . 1 1 . .
    O O2 0.12911(12) 0.03636(4) 0.42218(12) 0.0230(2) Uani d . 1 1 . .
    N N1 0.49225(17) 0.14605(6) 0.81575(19) 0.0374(4) Uani d . 1 1 . .
    C C1 0.24792(17) 0.10182(6) 0.65683(17) 0.0217(3) Uani d . 1 1 . .
    C C2 0.38298(18) 0.12620(6) 0.74163(18) 0.0243(3) Uani d . 1 1 . .
    C C3 0.04936(19) 0.14124(6) 0.80190(19) 0.0259(3) Uani d . 1 1 . .
    C C4 -0.1033(2) 0.15090(8) 0.7557(2) 0.0349(4) Uani d . 1 1 . .
    H H4 -0.1730 0.1273 0.6911 0.042 Uiso calc R 1 1 . .
    C C5 -0.1545(3) 0.19521(8) 0.8038(3) 0.0474(5) Uani d . 1 1 . .
    H H5 -0.2590 0.2017 0.7729 0.057 Uiso calc R 1 1 . .
    C C6 -0.0534(3) 0.22945(8) 0.8963(3) 0.0525(6) Uani d . 1 1 . .
    H H6 -0.0884 0.2598 0.9284 0.063 Uiso calc R 1 1 . .
    C C7 0.0989(3) 0.22001(9) 0.9432(3) 0.0571(7) Uani d . 1 1 . .
    H H7 0.1680 0.2438 1.0074 0.069 Uiso calc R 1 1 . .
    C C8 0.1504(2) 0.17605(8) 0.8966(3) 0.0442(5) Uani d . 1 1 . .
    H H8 0.2550 0.1695 0.9291 0.053 Uiso calc R 1 1 . .
    C C9 0.19949(18) 0.04236(6) 0.88816(18) 0.0241(3) Uani d . 1 1 . .
    C C10 0.2915(2) 0.00309(7) 0.87194(19) 0.0289(4) Uani d . 1 1 . .
    H H10 0.3206 0.0028 0.7880 0.035 Uiso calc R 1 1 . .
    C C11 0.3408(2) -0.03571(7) 0.9783(2) 0.0336(4) Uani d . 1 1 . .
    H H11 0.4036 -0.0625 0.9670 0.040 Uiso calc R 1 1 . .
    C C12 0.2983(2) -0.03529(8) 1.1009(2) 0.0356(4) Uani d . 1 1 . .
    H H12 0.3309 -0.0621 1.1729 0.043 Uiso calc R 1 1 . .
    C C13 0.2088(3) 0.00393(8) 1.1186(2) 0.0389(4) Uani d . 1 1 . .
    H H13 0.1812 0.0044 1.2035 0.047 Uiso calc R 1 1 . .
    C C14 0.1591(2) 0.04268(7) 1.0126(2) 0.0335(4) Uani d . 1 1 . .
    H H14 0.0972 0.0696 1.0249 0.040 Uiso calc R 1 1 . .
    C C15 0.05405(18) 0.13679(6) 0.36258(18) 0.0248(3) Uani d . 1 1 . .
    C C16 0.0541(2) 0.18605(7) 0.4181(3) 0.0440(5) Uani d . 1 1 . .
    H H16 0.1279 0.1955 0.5112 0.053 Uiso calc R 1 1 . .
    C C17 -0.0536(3) 0.22178(9) 0.3379(3) 0.0625(7) Uani d . 1 1 . .
    H H17 -0.0526 0.2558 0.3750 0.075 Uiso calc R 1 1 . .
    C C18 -0.1616(3) 0.20742(10) 0.2045(3) 0.0596(7) Uani d . 1 1 . .
    H H18 -0.2361 0.2316 0.1505 0.072 Uiso calc R 1 1 . .
    C C19 -0.1631(2) 0.15861(10) 0.1484(2) 0.0463(5) Uani d . 1 1 . .
    H H19 -0.2383 0.1493 0.0561 0.056 Uiso calc R 1 1 . .
    C C20 -0.05537(19) 0.12307(8) 0.22608(19) 0.0316(4) Uani d . 1 1 . .
    H H20 -0.0557 0.0894 0.1868 0.038 Uiso calc R 1 1 . .
    C C21 0.35557(17) 0.09861(6) 0.42016(17) 0.0226(3) Uani d . 1 1 . .
    C C22 0.3618(2) 0.13313(7) 0.3125(2) 0.0322(4) Uani d . 1 1 . .
    H H22 0.2780 0.1543 0.2610 0.039 Uiso calc R 1 1 . .
    C C23 0.4920(2) 0.13646(9) 0.2805(2) 0.0445(5) Uani d . 1 1 . .
    H H23 0.4968 0.1599 0.2069 0.053 Uiso calc R 1 1 . .
    C C24 0.6140(2) 0.10571(8) 0.3557(2) 0.0406(5) Uani d . 1 1 . .
    H H24 0.7030 0.1085 0.3347 0.049 Uiso calc R 1 1 . .
    C C25 0.6072(2) 0.07084(8) 0.4614(2) 0.0344(4) Uani d . 1 1 . .
    H H25 0.6909 0.0494 0.5118 0.041 Uiso calc R 1 1 . .
    C C26 0.47879(18) 0.06714(7) 0.49360(19) 0.0272(3) Uani d . 1 1 . .
    H H26 0.4743 0.0431 0.5661 0.033 Uiso calc R 1 1 . .
loop_
    _atom_site_aniso_label
    _atom_site_aniso_U_11
    _atom_site_aniso_U_22
    _atom_site_aniso_U_33
    _atom_site_aniso_U_12
    _atom_site_aniso_U_13
    _atom_site_aniso_U_23
    Cu1 0.01623(13) 0.01786(13) 0.01979(13) -0.00193(9) 0.00712(10) -0.00220(9)
    P1 0.02000(19) 0.02058(19) 0.02087(19) -0.00208(14) 0.00841(15) -0.00352(14)
    P2 0.01714(18) 0.01878(18) 0.02072(19) -0.00176(14) 0.00704(15) -0.00045(14)
    O1 0.0191(5) 0.0225(5) 0.0259(6) -0.0019(4) 0.0093(4) -0.0054(4)
    O2 0.0263(6) 0.0213(5) 0.0259(6) -0.0055(4) 0.0148(5) -0.0042(4)
    N1 0.0250(8) 0.0389(9) 0.0417(9) -0.0058(6) 0.0046(7) -0.0069(7)
    C1 0.0187(7) 0.0261(7) 0.0206(7) -0.0035(6) 0.0075(6) -0.0018(6)
    C2 0.0233(8) 0.0237(7) 0.0255(8) 0.0009(6) 0.0086(6) 0.0004(6)
    C3 0.0324(9) 0.0210(7) 0.0281(8) 0.0001(6) 0.0157(7) -0.0031(6)
    C4 0.0348(10) 0.0355(10) 0.0347(10) 0.0061(8) 0.0130(8) -0.0032(8)
    C5 0.0535(13) 0.0428(11) 0.0518(13) 0.0210(10) 0.0262(11) 0.0052(10)
    C6 0.0843(18) 0.0255(9) 0.0676(15) 0.0096(10) 0.0512(14) -0.0018(10)
    C7 0.0759(17) 0.0362(11) 0.0741(17) -0.0183(11) 0.0450(14) -0.0285(11)
    C8 0.0405(11) 0.0404(11) 0.0563(13) -0.0104(9) 0.0231(10) -0.0226(10)
    C9 0.0243(8) 0.0250(8) 0.0229(7) -0.0035(6) 0.0084(6) -0.0024(6)
    C10 0.0286(9) 0.0334(9) 0.0257(8) 0.0013(7) 0.0113(7) 0.0007(7)
    C11 0.0298(9) 0.0327(9) 0.0353(9) 0.0039(7) 0.0085(7) 0.0027(7)
    C12 0.0378(10) 0.0360(9) 0.0263(9) -0.0029(8) 0.0039(7) 0.0057(7)
    C13 0.0523(12) 0.0420(11) 0.0253(9) -0.0019(9) 0.0177(8) 0.0005(8)
    C14 0.0424(10) 0.0330(9) 0.0298(9) 0.0018(8) 0.0187(8) -0.0023(7)
    C15 0.0210(7) 0.0271(8) 0.0262(8) 0.0006(6) 0.0085(6) 0.0041(6)
    C16 0.0452(11) 0.0274(9) 0.0499(12) 0.0070(8) 0.0062(10) 0.0019(8)
    C17 0.0715(17) 0.0327(11) 0.0784(18) 0.0211(11) 0.0216(14) 0.0119(11)
    C18 0.0472(13) 0.0583(15) 0.0683(16) 0.0239(11) 0.0151(12) 0.0355(13)
    C19 0.0283(10) 0.0674(15) 0.0378(11) 0.0030(9) 0.0055(8) 0.0239(10)
    C20 0.0244(8) 0.0437(10) 0.0256(8) -0.0016(7) 0.0077(7) 0.0058(7)
    C21 0.0211(7) 0.0237(7) 0.0236(7) -0.0037(6) 0.0090(6) -0.0034(6)
    C22 0.0300(9) 0.0331(9) 0.0369(10) -0.0013(7) 0.0162(8) 0.0069(7)
    C23 0.0454(12) 0.0495(12) 0.0491(12) -0.0050(9) 0.0299(10) 0.0114(10)
    C24 0.0314(10) 0.0491(11) 0.0514(12) -0.0077(8) 0.0269(9) -0.0045(9)
    C25 0.0231(8) 0.0397(10) 0.0422(10) 0.0016(7) 0.0141(8) -0.0061(8)
    C26 0.0239(8) 0.0287(8) 0.0293(8) -0.0006(6) 0.0102(7) -0.0001(7)
_geom_special_details
;
All e.s.d.'s (except the e.s.d. in the dihedral angle between two l.s. planes)
are estimated using the full covariance matrix. The cell e.s.d.'s are taken
into account individually in the estimation of e.s.d.'s in distances, angles
and torsion angles; correlations between e.s.d.'s in cell parameters are only
used when they are defined by crystal symmetry. An approximate (isotropic)
treatment of cell e.s.d.'s is used for estimating e.s.d.'s involving l.s.
planes.
;
loop_
    _geom_bond_atom_site_label_1
    _geom_bond_atom_site_label_2
    _geom_bond_site_symmetry_2
    _geom_bond_distance
    _geom_bond_publ_flag
    Cu1 O2 . 1.9153(10) ?
    Cu1 O2 3_556 1.9153(10) ?
    Cu1 O1 3_556 1.9373(10) ?
    Cu1 O1 . 1.9373(10) ?
    P1 O1 . 1.5250(11) ?
    P1 C1 . 1.7381(16) ?
    P1 C9 . 1.7953(17) ?
    P1 C3 . 1.7963(16) ?
    P2 O2 . 1.5287(11) ?
    P2 C1 . 1.7353(16) ?
    P2 C21 . 1.7929(16) ?
    P2 C15 . 1.7972(16) ?
    N1 C2 . 1.151(2) ?
    C1 C2 . 1.403(2) ?
    C3 C4 . 1.388(2) ?
    C3 C8 . 1.392(3) ?
    C4 C5 . 1.393(3) ?
    C4 H4 . 0.9500 ?
    C5 C6 . 1.374(3) ?
    C5 H5 . 0.9500 ?
    C6 C7 . 1.383(4) ?
    C6 H6 . 0.9500 ?
    C7 C8 . 1.380(3) ?
    C7 H7 . 0.9500 ?
    C8 H8 . 0.9500 ?
    C9 C14 . 1.392(2) ?
    C9 C10 . 1.392(2) ?
    C10 C11 . 1.390(2) ?
    C10 H10 . 0.9500 ?
    C11 C12 . 1.388(3) ?
    C11 H11 . 0.9500 ?
    C12 C13 . 1.380(3) ?
    C12 H12 . 0.9500 ?
    C13 C14 . 1.387(3) ?
    C13 H13 . 0.9500 ?
    C14 H14 . 0.9500 ?
    C15 C16 . 1.383(3) ?
    C15 C20 . 1.397(2) ?
    C16 C17 . 1.391(3) ?
    C16 H16 . 0.9500 ?
    C17 C18 . 1.376(4) ?
    C17 H17 . 0.9500 ?
    C18 C19 . 1.373(4) ?
    C18 H18 . 0.9500 ?
    C19 C20 . 1.381(3) ?
    C19 H19 . 0.9500 ?
    C20 H20 . 0.9500 ?
    C21 C22 . 1.389(2) ?
    C21 C26 . 1.396(2) ?
    C22 C23 . 1.395(3) ?
    C22 H22 . 0.9500 ?
    C23 C24 . 1.381(3) ?
    C23 H23 . 0.9500 ?
    C24 C25 . 1.382(3) ?
    C24 H24 . 0.9500 ?
    C25 C26 . 1.380(2) ?
    C25 H25 . 0.9500 ?
    C26 H26 . 0.9500 ?
loop_
    _geom_angle_atom_site_label_1
    _geom_angle_atom_site_label_2
    _geom_angle_atom_site_label_3
    _geom_angle_site_symmetry_1
    _geom_angle_site_symmetry_3
    _geom_angle
    _geom_angle_publ_flag
    O2 Cu1 O2 . 3_556 180.0 ?
    O2 Cu1 O1 . 3_556 88.26(5) ?
    O2 Cu1 O1 3_556 3_556 91.74(5) ?
    O2 Cu1 O1 . . 91.74(5) ?
    O2 Cu1 O1 3_556 . 88.26(5) ?
    O1 Cu1 O1 3_556 . 180.0 ?
    O1 P1 C1 . . 108.19(7) ?
    O1 P1 C9 . . 110.39(7) ?
    C1 P1 C9 . . 109.66(8) ?
    O1 P1 C3 . . 108.61(7) ?
    C1 P1 C3 . . 112.06(8) ?
    C9 P1 C3 . . 107.93(8) ?
    O2 P2 C1 . . 112.92(7) ?
    O2 P2 C21 . . 109.10(7) ?
    C1 P2 C21 . . 106.93(7) ?
    O2 P2 C15 . . 108.40(7) ?
    C1 P2 C15 . . 111.07(8) ?
    C21 P2 C15 . . 108.31(8) ?
    P1 O1 Cu1 . . 124.47(6) ?
    P2 O2 Cu1 . . 125.94(6) ?
    C2 C1 P2 . . 123.44(12) ?
    C2 C1 P1 . . 121.15(12) ?
    P2 C1 P1 . . 115.20(9) ?
    N1 C2 C1 . . 177.44(19) ?
    C4 C3 C8 . . 119.55(16) ?
    C4 C3 P1 . . 120.28(13) ?
    C8 C3 P1 . . 120.13(14) ?
    C3 C4 C5 . . 120.01(19) ?
    C3 C4 H4 . . 120.0 ?
    C5 C4 H4 . . 120.0 ?
    C6 C5 C4 . . 119.8(2) ?
    C6 C5 H5 . . 120.1 ?
    C4 C5 H5 . . 120.1 ?
    C5 C6 C7 . . 120.49(19) ?
    C5 C6 H6 . . 119.8 ?
    C7 C6 H6 . . 119.8 ?
    C8 C7 C6 . . 120.0(2) ?
    C8 C7 H7 . . 120.0 ?
    C6 C7 H7 . . 120.0 ?
    C7 C8 C3 . . 120.1(2) ?
    C7 C8 H8 . . 120.0 ?
    C3 C8 H8 . . 120.0 ?
    C14 C9 C10 . . 119.37(16) ?
    C14 C9 P1 . . 122.14(13) ?
    C10 C9 P1 . . 117.91(13) ?
    C11 C10 C9 . . 120.14(17) ?
    C11 C10 H10 . . 119.9 ?
    C9 C10 H10 . . 119.9 ?
    C12 C11 C10 . . 119.92(17) ?
    C12 C11 H11 . . 120.0 ?
    C10 C11 H11 . . 120.0 ?
    C13 C12 C11 . . 120.17(17) ?
    C13 C12 H12 . . 119.9 ?
    C11 C12 H12 . . 119.9 ?
    C12 C13 C14 . . 120.08(18) ?
    C12 C13 H13 . . 120.0 ?
    C14 C13 H13 . . 120.0 ?
    C13 C14 C9 . . 120.30(18) ?
    C13 C14 H14 . . 119.9 ?
    C9 C14 H14 . . 119.9 ?
    C16 C15 C20 . . 119.59(17) ?
    C16 C15 P2 . . 119.98(14) ?
    C20 C15 P2 . . 120.42(13) ?
    C15 C16 C17 . . 120.1(2) ?
    C15 C16 H16 . . 119.9 ?
    C17 C16 H16 . . 119.9 ?
    C18 C17 C16 . . 119.5(2) ?
    C18 C17 H17 . . 120.3 ?
    C16 C17 H17 . . 120.3 ?
    C19 C18 C17 . . 120.9(2) ?
    C19 C18 H18 . . 119.5 ?
    C17 C18 H18 . . 119.5 ?
    C18 C19 C20 . . 120.0(2) ?
    C18 C19 H19 . . 120.0 ?
    C20 C19 H19 . . 120.0 ?
    C19 C20 C15 . . 119.80(19) ?
    C19 C20 H20 . . 120.1 ?
    C15 C20 H20 . . 120.1 ?
    C22 C21 C26 . . 119.65(15) ?
    C22 C21 P2 . . 123.05(13) ?
    C26 C21 P2 . . 117.27(12) ?
    C21 C22 C23 . . 119.59(17) ?
    C21 C22 H22 . . 120.2 ?
    C23 C22 H22 . . 120.2 ?
    C24 C23 C22 . . 120.19(18) ?
    C24 C23 H23 . . 119.9 ?
    C22 C23 H23 . . 119.9 ?
    C23 C24 C25 . . 120.25(17) ?
    C23 C24 H24 . . 119.9 ?
    C25 C24 H24 . . 119.9 ?
    C26 C25 C24 . . 120.03(18) ?
    C26 C25 H25 . . 120.0 ?
    C24 C25 H25 . . 120.0 ?
    C25 C26 C21 . . 120.27(17) ?
    C25 C26 H26 . . 119.9 ?
    C21 C26 H26 . . 119.9 ?
loop_
    _geom_torsion_atom_site_label_1
    _geom_torsion_atom_site_label_2
    _geom_torsion_atom_site_label_3
    _geom_torsion_atom_site_label_4
    _geom_torsion_site_symmetry_1
    _geom_torsion_site_symmetry_2
    _geom_torsion_site_symmetry_3
    _geom_torsion_site_symmetry_4
    _geom_torsion
    _geom_torsion_publ_flag
    C1 P1 O1 Cu1 . . . . 54.82(10) ?
    C9 P1 O1 Cu1 . . . . -65.18(10) ?
    C3 P1 O1 Cu1 . . . . 176.68(8) ?
    O2 Cu1 O1 P1 . . . . -59.93(8) ?
    O2 Cu1 O1 P1 3_556 . . . 120.07(8) ?
    O1 Cu1 O1 P1 3_556 . . . -147(6) ?
    C1 P2 O2 Cu1 . . . . 40.14(11) ?
    C21 P2 O2 Cu1 . . . . 158.90(8) ?
    C15 P2 O2 Cu1 . . . . -83.36(10) ?
    O2 Cu1 O2 P2 3_556 . . . -122(9) ?
    O1 Cu1 O2 P2 3_556 . . . -174.51(9) ?
    O1 Cu1 O2 P2 . . . . 5.49(9) ?
    O2 P2 C1 C2 . . . . 135.75(13) ?
    C21 P2 C1 C2 . . . . 15.74(16) ?
    C15 P2 C1 C2 . . . . -102.24(15) ?
    O2 P2 C1 P1 . . . . -49.44(11) ?
    C21 P2 C1 P1 . . . . -169.45(9) ?
    C15 P2 C1 P1 . . . . 72.57(11) ?
    O1 P1 C1 C2 . . . . -179.75(13) ?
    C9 P1 C1 C2 . . . . -59.30(15) ?
    C3 P1 C1 C2 . . . . 60.54(16) ?
    O1 P1 C1 P2 . . . . 5.31(11) ?
    C9 P1 C1 P2 . . . . 125.76(9) ?
    C3 P1 C1 P2 . . . . -114.40(10) ?
    P2 C1 C2 N1 . . . .  18E1(10)
                                 ?
    P1 C1 C2 N1 . . . . 4(4) ?
    O1 P1 C3 C4 . . . . 6.89(17) ?
    C1 P1 C3 C4 . . . . 126.36(15) ?
    C9 P1 C3 C4 . . . . -112.80(15) ?
    O1 P1 C3 C8 . . . . -170.65(15) ?
    C1 P1 C3 C8 . . . . -51.19(18) ?
    C9 P1 C3 C8 . . . . 69.66(17) ?
    C8 C3 C4 C5 . . . . 0.1(3) ?
    P1 C3 C4 C5 . . . . -177.50(15) ?
    C3 C4 C5 C6 . . . . 0.5(3) ?
    C4 C5 C6 C7 . . . . -0.6(3) ?
    C5 C6 C7 C8 . . . . 0.3(4) ?
    C6 C7 C8 C3 . . . . 0.3(4) ?
    C4 C3 C8 C7 . . . . -0.4(3) ?
    P1 C3 C8 C7 . . . . 177.14(18) ?
    O1 P1 C9 C14 . . . . -94.03(15) ?
    C1 P1 C9 C14 . . . . 146.86(15) ?
    C3 P1 C9 C14 . . . . 24.52(17) ?
    O1 P1 C9 C10 . . . . 77.18(14) ?
    C1 P1 C9 C10 . . . . -41.93(15) ?
    C3 P1 C9 C10 . . . . -164.26(13) ?
    C14 C9 C10 C11 . . . . 0.8(3) ?
    P1 C9 C10 C11 . . . . -170.67(14) ?
    C9 C10 C11 C12 . . . . 0.0(3) ?
    C10 C11 C12 C13 . . . . -0.9(3) ?
    C11 C12 C13 C14 . . . . 1.0(3) ?
    C12 C13 C14 C9 . . . . -0.2(3) ?
    C10 C9 C14 C13 . . . . -0.7(3) ?
    P1 C9 C14 C13 . . . . 170.41(15) ?
    O2 P2 C15 C16 . . . . 154.64(15) ?
    C1 P2 C15 C16 . . . . 30.03(18) ?
    C21 P2 C15 C16 . . . . -87.11(17) ?
    O2 P2 C15 C20 . . . . -24.48(16) ?
    C1 P2 C15 C20 . . . . -149.10(14) ?
    C21 P2 C15 C20 . . . . 93.76(15) ?
    C20 C15 C16 C17 . . . . -0.4(3) ?
    P2 C15 C16 C17 . . . . -179.55(19) ?
    C15 C16 C17 C18 . . . . 1.2(4) ?
    C16 C17 C18 C19 . . . . -1.0(4) ?
    C17 C18 C19 C20 . . . . 0.1(4) ?
    C18 C19 C20 C15 . . . . 0.7(3) ?
    C16 C15 C20 C19 . . . . -0.5(3) ?
    P2 C15 C20 C19 . . . . 178.61(14) ?
    O2 P2 C21 C22 . . . . 113.92(15) ?
    C1 P2 C21 C22 . . . . -123.65(15) ?
    C15 P2 C21 C22 . . . . -3.87(17) ?
    O2 P2 C21 C26 . . . . -64.13(14) ?
    C1 P2 C21 C26 . . . . 58.30(14) ?
    C15 P2 C21 C26 . . . . 178.08(13) ?
    C26 C21 C22 C23 . . . . -0.9(3) ?
    P2 C21 C22 C23 . . . . -178.91(15) ?
    C21 C22 C23 C24 . . . . -0.1(3) ?
    C22 C23 C24 C25 . . . . 1.0(3) ?
    C23 C24 C25 C26 . . . . -0.9(3) ?
    C24 C25 C26 C21 . . . . -0.2(3) ?
    C22 C21 C26 C25 . . . . 1.1(3) ?
    P2 C21 C26 C25 . . . . 179.18(14) ?
data_global
_journal_date_recd_electronic     2011-08-03
_journal_date_accepted     2011-08-04
_journal_name_full     'Acta Crystallographica, Section E'
_journal_year     2011
_journal_volume     67
_journal_issue      9
_journal_page_first     m1217
_journal_page_last     m1217
_journal_paper_category     QM
_journal_coeditor_code     FF2023
_publ_contact_author_name     'Werner E. Van Zyl'
_publ_contact_author_address
;
School of Chemistry, University of KwaZulu-Natal, Westville Campus, Private
Bag X54001, Durban, 4000, South Africa
;
_publ_contact_author_email     'vanzylw@ukzn.ac.za'
_publ_contact_author_fax     '+27312603091'
_publ_contact_author_phone     '+27312603188'
_publ_section_title
;
Bis[bis(diphenylphosphinoyl)acetonitrile-\k^2^<i>O</i>,<i>O</i>']copper(II)
;
loop_
    _publ_author_name
    _publ_author_footnote
    _publ_author_address
    'Sithole, Sicelo V.' .
;
School of Chemistry, University of KwaZulu-Natal, Westville Campus,
Private  Bag X54001, Durban 4000, South Africa
;
    'Staples, Richard J.' .
;
Department of Chemistry, Michigan State University, East Lansing,
MI 48824-1322, USA
;
    'Van Zyl, Werner E.' .
;
School of Chemistry, University of KwaZulu-Natal, Westville Campus,
Private Bag X54001, Durban 4000, South Africa
;
