# Supplementary material for: Bis[bis­(diphenyl­phosphino­yl)acetonitrile-κ2 O,O′]copper(II)
Source: Acta Crystallogr Sect E Struct Rep Online. 2011 Aug 11;67(Pt 9):m1217. doi: 10.1107/S1600536811031564 (PMC3200899; doi:10.1107/S1600536811031564)
Supplement: Supplementary file 2 [file e-67-m1217-Isup2.hkl]

# 
# h,k,l, Fc-squared, Fo-squared, sigma(Fo-squared) and status flag 
# 
data_I
_shelx_title ' VS16 in P2(1)/n' 
_shelx_refln_list_code          4 
_shelx_F_calc_maximum      184.47 
_exptl_crystal_F_000       974.00 
_reflns_d_resolution_high  0.7319 
 
loop_ 
 _symmetry_equiv_pos_as_xyz 
 'x, y, z' 
 '-x+1/2, y+1/2, -z+1/2' 
 '-x, -y, -z' 
 'x-1/2, -y-1/2, z-1/2' 
 
_cell_length_a     9.5917 
_cell_length_b    25.8793 
_cell_length_c     9.6648 
_cell_angle_alpha  90.000 
_cell_angle_beta  111.526 
_cell_angle_gamma  90.000 
 
_shelx_F_squared_multiplier     1.000 
 
loop_ 
 _refln_index_h 
 _refln_index_k 
 _refln_index_l 
 _refln_F_squared_calc 
 _refln_F_squared_meas 
 _refln_F_squared_sigma 
 _refln_observed_status 
   2   0   0     4063.13     4705.55     52.04 o 
   4   0   0      414.51      462.04     14.83 o 
   6   0   0     6050.27     6055.40     67.63 o 
   8   0   0     1393.95     1404.77     29.00 o 
  10   0   0     1047.96      978.99     39.45 o 
  12   0   0       38.97       46.71     25.75 o 
   1   1   0    17407.65    18294.24    141.12 o 
   2   1   0       65.11       67.55      2.51 o 
   3   1   0        4.18        2.77      1.61 o 
   4   1   0      147.99      135.81      3.75 o 
   5   1   0     1569.18     1565.50     14.39 o 
   6   1   0        0.01        3.60      2.83 o 
   7   1   0      138.23      136.46      6.62 o 
   8   1   0      540.12      545.68     12.44 o 
   9   1   0      201.22      219.36      9.48 o 
  10   1   0        1.90        6.06      5.81 o 
  11   1   0      249.27      264.77     16.09 o 
  12   1   0       44.72       20.74     17.55 o 
   1   2   0    11772.26    12875.77     89.85 o 
   2   2   0     1701.46     2088.33     16.44 o 
   3   2   0      326.10      349.48      5.44 o 
   4   2   0     1723.80     1812.23     16.66 o 
   5   2   0       77.58       71.74      3.73 o 
   6   2   0     2957.49     3024.35     26.12 o 
   7   2   0        0.27       -1.08      3.24 o 
   8   2   0     1078.26     1068.99     17.62 o 
   9   2   0       59.73       62.56      6.78 o 
  10   2   0     1643.19     1555.61     27.40 o 
  11   2   0      276.59      297.38     13.98 o 
  12   2   0        1.92       -1.89     14.23 o 
   1   3   0      142.66      137.09      2.41 o 
   2   3   0    18297.15    19289.47    159.68 o 
   3   3   0     7046.97     7353.49     54.79 o 
   4   3   0     2834.68     2969.63     24.60 o 
   5   3   0     2050.01     2160.04     21.00 o 
   6   3   0       24.88       16.79      2.90 o 
   7   3   0     3409.73     3439.33     37.34 o 
   8   3   0      675.34      714.54     15.13 o 
   9   3   0     2514.23     2498.71     32.82 o 
  10   3   0        9.29       19.71      6.18 o 
  11   3   0      321.91      320.00     14.41 o 
  12   3   0      218.38      222.68     27.95 o 
   0   4   0     5394.78     5591.25     60.24 o 
   1   4   0    10629.20    11266.64     70.87 o 
   2   4   0      235.78      323.89      4.49 o 
   3   4   0      213.65      263.94      5.09 o 
   4   4   0     3475.68     3503.87     29.60 o 
   5   4   0     1875.39     2017.22     20.18 o 
   6   4   0     1093.06     1142.62     14.61 o 
   7   4   0       10.25       16.81      4.29 o 
   8   4   0       38.13       39.65      5.63 o 
   9   4   0       42.73       45.42      6.58 o 
  10   4   0      197.74      198.04     11.68 o 
  11   4   0      114.41       97.92     10.83 o 
  12   4   0      267.38      254.53     41.56 o 
   1   5   0    15546.10    16698.54    104.44 o 
   2   5   0    17270.89    18331.44    114.64 o 
   3   5   0     1090.88      943.62     10.13 o 
   4   5   0     6092.11     6585.06     51.13 o 
   5   5   0       41.65       13.71      2.83 o 
   6   5   0     1984.90     1957.33     20.93 o 
   7   5   0     3619.57     3597.13     40.99 o 
   8   5   0      344.49      305.69     10.50 o 
   9   5   0      126.89      139.66     11.92 o 
  10   5   0        9.59        6.71      6.41 o 
  11   5   0       18.59       14.09      8.86 o 
   0   6   0        3.16        4.65      1.62 o 
   1   6   0     2000.69     2119.02     16.44 o 
   2   6   0     1036.99     1054.10      9.29 o 
   3   6   0        5.30        3.56      1.39 o 
   4   6   0     4790.31     4562.58     39.07 o 
   5   6   0       58.99       54.23      3.72 o 
   6   6   0     1782.66     1745.38     19.51 o 
   7   6   0      258.70      231.62      9.25 o 
   8   6   0       68.25       80.30      6.77 o 
   9   6   0       84.84       68.33      7.56 o 
  10   6   0       29.26       21.98      7.48 o 
  11   6   0        1.35       -7.63      7.63 o 
   1   7   0     1266.47     1426.58     13.46 o 
   2   7   0     1817.51     2099.93     16.14 o 
   3   7   0     5494.25     5542.81     37.98 o 
   4   7   0        1.25        3.90      1.80 o 
   5   7   0      147.21      127.06      5.03 o 
   6   7   0       32.54       26.00      3.51 o 
   7   7   0       45.29       56.00      5.81 o 
   8   7   0      309.29      284.45     10.66 o 
   9   7   0       39.65       39.25      7.32 o 
  10   7   0        0.26       -6.68      6.68 o 
  11   7   0       17.83       14.24      8.90 o 
   0   8   0     2182.14     2295.56     24.21 o 
   1   8   0     1914.92     1908.96     15.69 o 
   2   8   0     2436.70     2396.14     18.78 o 
   3   8   0      984.15     1250.92     13.71 o 
   4   8   0     3775.70     3693.37     28.87 o 
   5   8   0      670.60      718.29     10.80 o 
   6   8   0       32.86       25.95      3.52 o 
   7   8   0      129.74      119.34      7.66 o 
   8   8   0      210.61      229.94     10.70 o 
   9   8   0      260.95      240.73     13.07 o 
  10   8   0       57.74       39.13      9.00 o 
  11   8   0      149.16      136.32     13.54 o 
   1   9   0     2724.32     2535.47     19.18 o 
   2   9   0     2219.07     2088.62     16.57 o 
   3   9   0     5006.04     5330.79     38.59 o 
   4   9   0      160.68      205.27      4.90 o 
   5   9   0     1712.04     1654.06     20.38 o 
   6   9   0      379.33      392.03      8.68 o 
   7   9   0        3.66        7.99      4.23 o 
   8   9   0      715.61      694.14     19.00 o 
   9   9   0      157.16      184.88     13.52 o 
  10   9   0      119.13      112.12     11.84 o 
  11   9   0      324.05      320.58     17.61 o 
   0  10   0     1491.55     1283.45     17.02 o 
   1  10   0      476.14      417.80      6.22 o 
   2  10   0     2256.12     2738.96     22.06 o 
   3  10   0        2.89       18.40      2.05 o 
   4  10   0       37.80       24.10      2.49 o 
   5  10   0       39.58       51.53      4.71 o 
   6  10   0       90.42       84.70      5.43 o 
   7  10   0      163.33      172.08      8.72 o 
   8  10   0      183.19      174.25     13.23 o 
   9  10   0       48.54       53.24     10.68 o 
  10  10   0      467.86      469.64     19.03 o 
  11  10   0       35.18       35.69     10.41 o 
   1  11   0     2007.63     1640.35     14.26 o 
   2  11   0       29.44       10.77      2.11 o 
   3  11   0       73.64       89.13      3.40 o 
   4  11   0        3.88        3.74      2.03 o 
   5  11   0     2839.44     2772.30     27.25 o 
   6  11   0      314.90      302.08      8.59 o 
   7  11   0     1189.83     1213.57     22.98 o 
   8  11   0       25.38       17.10      7.33 o 
   9  11   0     1259.37     1245.51     31.26 o 
  10  11   0       11.09       11.02      8.52 o 
  11  11   0      736.15      749.25     50.57 o 
   0  12   0     1070.52      849.32     14.99 o 
   1  12   0     1790.04     1846.68     17.25 o 
   2  12   0       22.30        6.64      1.91 o 
   3  12   0       16.33       17.84      2.49 o 
   4  12   0     1303.20     1284.04     15.51 o 
   5  12   0       20.50       26.73      3.57 o 
   6  12   0      422.32      397.85      9.80 o 
   7  12   0       34.46       46.12      7.29 o 
   8  12   0      441.65      454.03     18.04 o 
   9  12   0       14.65       11.64      8.21 o 
  10  12   0     1416.06     1472.76     33.07 o 
   1  13   0     3334.38     3097.71     24.91 o 
   2  13   0     3919.94     3871.15     30.51 o 
   3  13   0      102.31      117.26      5.33 o 
   4  13   0      473.04      461.28      8.87 o 
   5  13   0      130.09      136.26      9.19 o 
   6  13   0        1.00        3.35      4.01 o 
   7  13   0      234.11      239.94     11.98 o 
   8  13   0        0.10        2.92      6.88 o 
   9  13   0      559.74      539.08     21.27 o 
  10  13   0      142.90      162.77     13.83 o 
   0  14   0     5230.64     5087.44     55.28 o 
   1  14   0     2285.45     2203.76     20.42 o 
   2  14   0     9954.18    10404.54     72.33 o 
   3  14   0      218.36      266.01      6.34 o 
   4  14   0     2788.68     2890.49     28.06 o 
   5  14   0      269.03      222.55      7.69 o 
   6  14   0      306.97      304.66     10.72 o 
   7  14   0        5.99        9.96      5.90 o 
   8  14   0      672.50      630.77     21.59 o 
   9  14   0       94.82      104.38     12.22 o 
  10  14   0      686.27      675.35     25.19 o 
   1  15   0      162.05      169.99      5.77 o 
   2  15   0      284.39      232.85      6.87 o 
   3  15   0     3088.74     3046.63     27.43 o 
   4  15   0        0.40        1.81      3.17 o 
   5  15   0      550.15      535.65     11.45 o 
   6  15   0       18.35       15.85      4.77 o 
   7  15   0      309.02      321.03     15.42 o 
   8  15   0      185.69      151.07     13.27 o 
   9  15   0        5.99       -7.40      7.40 o 
  10  15   0       45.06       49.06     11.09 o 
   0  16   0      241.26      233.01     10.47 o 
   1  16   0       47.46       25.75      3.02 o 
   2  16   0     5811.74     5881.11     46.48 o 
   3  16   0      672.60      637.94     10.20 o 
   4  16   0     4247.48     4003.03     41.10 o 
   5  16   0      267.14      279.49      9.57 o 
   6  16   0      320.84      345.05     10.96 o 
   7  16   0       29.31       27.22      7.12 o 
   8  16   0      402.08      388.54     17.94 o 
   9  16   0        0.55       -5.85      8.00 o 
  10  16   0       18.86       13.72      9.67 o 
   1  17   0      156.62      150.11      5.41 o 
   2  17   0      257.95      264.85      6.78 o 
   3  17   0     8380.21     8040.85     65.04 o 
   4  17   0     1201.17     1122.76     18.07 o 
   5  17   0     2269.03     2170.70     28.20 o 
   6  17   0        0.07        1.27      4.52 o 
   7  17   0      834.77      825.85     26.71 o 
   8  17   0        0.21       -7.21      7.21 o 
   9  17   0        3.17       -2.29      8.09 o 
  10  17   0        6.45        0.64     13.72 o 
   0  18   0      124.04      134.13      8.34 o 
   1  18   0      403.39      410.38      8.97 o 
   2  18   0      992.33      961.29     13.91 o 
   3  18   0       42.41       60.10      4.78 o 
   4  18   0     3165.85     3064.31     37.22 o 
   5  18   0       25.17       38.51      5.47 o 
   6  18   0      177.83      187.70      9.44 o 
   7  18   0       32.02       18.21      6.48 o 
   8  18   0      197.38      180.25     13.43 o 
   9  18   0       27.22       18.76      9.18 o 
   1  19   0      299.72      321.46      9.12 o 
   2  19   0     2589.32     2449.00     25.87 o 
   3  19   0      824.80      811.74     17.87 o 
   4  19   0       77.49       85.67      6.76 o 
   5  19   0     1210.51     1181.81     20.13 o 
   6  19   0      732.93      723.10     16.31 o 
   7  19   0      691.14      634.25     20.25 o 
   8  19   0        0.37        2.74      7.13 o 
   9  19   0      248.20      263.28     19.65 o 
   0  20   0     1973.06     1916.72     64.98 o 
   1  20   0     2938.42     2900.82     32.75 o 
   2  20   0       29.70       44.38      4.69 o 
   3  20   0     1656.24     1628.42     24.48 o 
   4  20   0     1699.39     1714.20     24.57 o 
   5  20   0      144.12      124.26      8.18 o 
   6  20   0     1144.57     1149.95     20.98 o 
   7  20   0        1.08       -2.86      5.99 o 
   8  20   0       88.95       79.14     10.48 o 
   9  20   0        0.11       -8.52      8.52 o 
   1  21   0     2210.66     2191.25     29.45 o 
   2  21   0     3109.37     3076.22     33.32 o 
   3  21   0       28.17       26.45      5.12 o 
   4  21   0      423.08      427.26     12.12 o 
   5  21   0      774.55      764.94     18.18 o 
   6  21   0        0.88        1.16      5.10 o 
   7  21   0        3.19        7.17      6.68 o 
   8  21   0       27.56       32.84      8.88 o 
   9  21   0      193.94      199.35     21.78 o 
   0  22   0    10233.18     9985.35    134.45 o 
   1  22   0      137.33      165.41      8.33 o 
   2  22   0       93.34       92.63      7.10 o 
   3  22   0      574.22      563.62     13.67 o 
   4  22   0      168.25      191.91      9.93 o 
   5  22   0      603.14      620.55     15.35 o 
   6  22   0      562.19      534.52     15.00 o 
   7  22   0      313.51      293.78     21.59 o 
   8  22   0        2.05        1.83      7.88 o 
   9  22   0       24.35       17.29     23.54 o 
   1  23   0     2997.57     2904.45     34.78 o 
   2  23   0       12.53       11.46      5.14 o 
   3  23   0       27.28       12.96      5.24 o 
   4  23   0       11.96        8.81      5.40 o 
   5  23   0      267.60      265.55     11.79 o 
   6  23   0      270.10      286.82     11.86 o 
   7  23   0       82.68       92.15     10.08 o 
   8  23   0        7.72        7.27      8.53 o 
   9  23   0      329.82      301.24     43.03 o 
   0  24   0     1819.63     1679.56     37.20 o 
   1  24   0     2434.58     2421.89     31.29 o 
   2  24   0      299.20      286.26     11.29 o 
   3  24   0       22.36        6.89      5.68 o 
   4  24   0      237.83      219.90     10.98 o 
   5  24   0      188.08      181.82     11.79 o 
   6  24   0      412.92      380.86     15.15 o 
   7  24   0       45.13       55.92      9.35 o 
   8  24   0       99.91       78.30     10.85 o 
   1  25   0      547.99      597.14     15.70 o 
   2  25   0      224.56      224.25     10.61 o 
   3  25   0        8.53        1.87      5.78 o 
   4  25   0      165.73      172.15     11.38 o 
   5  25   0       73.50       71.46      9.12 o 
   6  25   0      178.97      195.68     12.15 o 
   7  25   0      840.08      805.14     25.80 o 
   8  25   0        8.47       18.45     17.52 o 
   0  26   0      485.26      529.14     21.09 o 
   1  26   0      817.18      839.21     18.99 o 
   2  26   0      210.88      216.65     11.06 o 
   3  26   0        6.40        6.21      5.95 o 
   4  26   0       61.92       61.27      8.74 o 
   5  26   0      405.28      368.18     16.57 o 
   6  26   0       51.18       43.29      8.34 o 
   7  26   0      119.50       95.52     12.22 o 
   8  26   0      133.25       90.85     33.10 o 
   1  27   0      245.24      266.13     12.02 o 
   2  27   0       60.44       60.71      7.65 o 
   3  27   0      615.47      623.84     18.65 o 
   4  27   0      153.68      151.65     11.61 o 
   5  27   0       83.09       81.53     10.66 o 
   6  27   0       62.81       67.36      9.87 o 
   7  27   0      258.59      241.78     18.71 o 
   0  28   0      240.05      232.22     16.65 o 
   1  28   0        1.71        2.88      6.01 o 
   2  28   0      464.41      480.96     15.42 o 
   3  28   0        1.65        1.74      6.37 o 
   4  28   0      515.34      525.88     21.95 o 
   5  28   0       28.07        7.26      7.94 o 
   6  28   0      115.38      126.92     12.05 o 
   1  29   0      150.36      147.48     11.61 o 
   2  29   0      284.41      245.37     12.40 o 
   3  29   0      958.24     1005.42     25.80 o 
   4  29   0       48.90       34.62      9.53 o 
   5  29   0      138.45      127.31     12.83 o 
   6  29   0       93.47       65.85     14.09 o 
   0  30   0      549.49      569.26     25.12 o 
   1  30   0       49.76       57.28      9.84 o 
   2  30   0       80.20       89.96     10.24 o 
   3  30   0        6.12       -3.45      6.80 o 
   4  30   0      539.11      519.56     20.78 o 
   5  30   0      168.11      162.04     14.44 o 
   6  30   0      393.10      402.75     49.29 o 
   1  31   0       81.55      103.26     10.12 o 
   2  31   0       28.00       20.19      8.62 o 
   3  31   0      682.12      667.45     20.90 o 
   4  31   0       86.73       88.01     11.90 o 
   5  31   0      451.54      491.67     29.07 o 
   0  32   0     1218.15     1140.89     36.18 o 
   1  32   0       34.68       26.68      8.02 o 
   2  32   0       36.07       20.21      8.96 o 
   3  32   0       47.68       34.17     12.36 o 
   4  32   0      103.05      107.43     18.22 o 
   1  33   0      437.30      451.49     17.40 o 
   2  33   0       85.00       59.78     11.35 o 
   4  33   0       26.34        3.68     23.17 o 
   0  34   0      579.37      721.64     61.06 o 
   1  34   0       47.15       58.48     27.95 o 
 -11   0   1     1018.67     1127.30     39.48 o 
  -9   0   1      784.48      753.30     26.52 o 
  -7   0   1      468.29      459.29     12.90 o 
  -5   0   1     7092.35     7540.44     78.30 o 
  -3   0   1    12055.07    12491.20    121.09 o 
  -1   0   1     8656.06     9187.99     80.97 o 
   1   0   1      624.66      636.84      9.79 o 
   3   0   1      896.60     1077.01     14.23 o 
   5   0   1     5902.18     6007.56     73.50 o 
   7   0   1     1010.33     1017.12     23.64 o 
   9   0   1      163.51      187.53     15.77 o 
  11   0   1      202.04      219.68     19.30 o 
 -12   1   1        3.86       -1.74     11.79 o 
 -11   1   1        0.56        8.31      8.05 o 
 -10   1   1     1004.34      974.85     19.42 o 
  -9   1   1      495.04      516.42     12.69 o 
  -8   1   1     1735.90     1710.92     23.61 o 
  -7   1   1        9.61       13.38      3.21 o 
  -6   1   1      359.72      354.16      7.05 o 
  -5   1   1      806.85      840.69      9.92 o 
  -4   1   1     1937.84     1838.46     15.99 o 
  -3   1   1      420.13      447.40      5.76 o 
  -2   1   1    18524.38    19644.64    131.50 o 
  -1   1   1      381.40      406.28      4.13 o 
   0   1   1    11515.05    12241.07     94.74 o 
   1   1   1     5420.95     5868.69     42.69 o 
   2   1   1     9420.59    10424.54     68.90 o 
   3   1   1     1051.07     1207.52     10.87 o 
   4   1   1     1075.70     1140.76     11.16 o 
   5   1   1      614.85      646.39      8.47 o 
   6   1   1     2254.65     2161.37     24.77 o 
   7   1   1      924.35      951.84     16.92 o 
   8   1   1      930.76      970.58     22.52 o 
   9   1   1      168.54      185.85     10.93 o 
  10   1   1      474.94      463.09     15.70 o 
  11   1   1       13.33       25.87      7.84 o 
 -12   2   1      194.34      211.85     22.78 o 
 -11   2   1      551.98      585.80     23.32 o 
 -10   2   1      617.83      633.86     17.38 o 
  -9   2   1      375.72      404.46     12.13 o 
  -8   2   1     2808.79     2729.97     30.55 o 
  -7   2   1      205.91      206.71      6.87 o 
  -6   2   1      847.73      883.89     11.59 o 
  -5   2   1     2631.96     2642.48     23.07 o 
  -4   2   1        0.18       -1.62      1.62 o 
  -3   2   1       75.88       49.08      2.73 o 
  -2   2   1     1102.77     1143.69      9.98 o 
  -1   2   1     7207.98     7425.48     55.77 o 
   0   2   1     1051.61     1153.59      9.44 o 
   1   2   1     6785.96     7346.83     50.65 o 
   2   2   1      434.19      426.44      5.53 o 
   3   2   1       31.99       39.83      2.27 o 
   4   2   1      274.17      229.94      4.81 o 
   5   2   1     1845.45     1778.66     17.35 o 
   6   2   1        1.06        2.95      3.42 o 
   7   2   1     2366.78     2313.17     29.01 o 
   8   2   1      202.62      198.11      9.51 o 
   9   2   1      439.32      461.97     13.72 o 
  10   2   1       47.76       59.43      8.18 o 
  11   2   1      111.43       98.40     11.35 o 
 -12   3   1      640.85      710.31     37.00 o 
 -11   3   1       36.13       38.07      8.45 o 
 -10   3   1      220.65      234.93     11.55 o 
  -9   3   1      991.59      988.99     18.53 o 
  -8   3   1     1010.27     1074.80     21.20 o 
  -7   3   1       26.96       25.09      3.83 o 
  -6   3   1      980.15      912.06     11.86 o 
  -5   3   1       57.53       46.30      3.15 o 
  -4   3   1     2834.34     2753.71     21.86 o 
  -3   3   1        0.21        1.30      1.39 o 
  -2   3   1     5439.40     5651.08     36.69 o 
  -1   3   1      164.91      191.38      3.21 o 
   0   3   1      431.96      426.76      4.47 o 
   1   3   1    15075.81    16338.75    105.53 o 
   2   3   1    15738.97    17231.42    116.72 o 
   3   3   1      957.10     1049.67     12.78 o 
   4   3   1      179.01      144.53      4.03 o 
   5   3   1     1232.11     1185.36     12.69 o 
   6   3   1     1652.67     1537.64     19.46 o 
   7   3   1     1289.49     1280.12     20.01 o 
   8   3   1     2744.26     2754.46     34.22 o 
   9   3   1      168.16      166.19      9.93 o 
  10   3   1      193.58      203.84     11.10 o 
  11   3   1        0.02        9.00      8.80 o 
 -12   4   1      138.71      197.51     37.15 o 
 -11   4   1        7.91        2.22      6.54 o 
 -10   4   1       46.66       50.02      7.75 o 
  -9   4   1      163.20      189.47      9.38 o 
  -8   4   1     1367.23     1321.07     21.78 o 
  -7   4   1     5326.56     5272.07     45.62 o 
  -6   4   1      388.87      486.06      8.48 o 
  -5   4   1       34.47       22.04      2.54 o 
  -4   4   1      630.36      697.33      8.26 o 
  -3   4   1       40.65       30.16      2.11 o 
  -2   4   1        0.06       -1.22      1.22 o 
  -1   4   1      632.08      625.67      6.96 o 
   0   4   1     1819.63     1893.88     14.02 o 
   1   4   1     7969.11     8479.99     58.51 o 
   2   4   1        0.76        0.04      1.35 o 
   3   4   1     3268.33     3175.32     25.30 o 
   4   4   1        1.98        0.90      1.74 o 
   5   4   1      277.50      272.00      6.28 o 
   6   4   1      389.60      380.99      9.38 o 
   7   4   1      788.77      764.13     15.09 o 
   8   4   1      216.00      254.27      9.95 o 
   9   4   1      883.57      900.94     18.81 o 
  10   4   1        0.60       -0.18      5.81 o 
  11   4   1       68.42       61.69     10.92 o 
 -12   5   1      426.50      434.53    123.77 o 
 -11   5   1        0.61        1.45      7.93 o 
 -10   5   1      146.02      150.59     12.25 o 
  -9   5   1       21.77       27.24      6.01 o 
  -8   5   1     1423.48     1460.30     23.04 o 
  -7   5   1        1.20       14.81      3.90 o 
  -6   5   1      379.69      360.89      7.80 o 
  -5   5   1      145.07      162.99      5.27 o 
  -4   5   1     1863.41     1909.81     17.38 o 
  -3   5   1     1461.94     1547.02     17.13 o 
  -2   5   1     8831.90     9060.35     62.64 o 
  -1   5   1      314.37      373.50      5.48 o 
   0   5   1    18171.36    19705.11    132.15 o 
   1   5   1      494.92      542.73      6.25 o 
   2   5   1    22850.94    24366.92    151.91 o 
   3   5   1      221.86      233.25      4.81 o 
   4   5   1     2948.51     3003.01     25.22 o 
   5   5   1      103.09      101.15      4.73 o 
   6   5   1       50.40       50.51      4.54 o 
   7   5   1       31.70       20.90      5.93 o 
   8   5   1      719.05      710.26     17.47 o 
   9   5   1       41.19       50.46      7.05 o 
  10   5   1      178.92      193.34     12.68 o 
  11   5   1       25.30       19.12      8.47 o 
 -12   6   1       37.58       40.83     25.75 o 
 -11   6   1       67.78       42.16      9.54 o 
 -10   6   1       25.36        3.72      6.51 o 
  -9   6   1      398.79      390.36     13.90 o 
  -8   6   1       83.00       92.85      7.30 o 
  -7   6   1     6832.21     6613.30     58.09 o 
  -6   6   1     2289.03     2356.08     23.71 o 
  -5   6   1        5.16        5.03      2.25 o 
  -4   6   1       28.01       33.93      2.52 o 
  -3   6   1     1590.34     1503.19     12.73 o 
  -2   6   1     1178.13     1271.72     11.35 o 
  -1   6   1     1495.02     1530.12     13.01 o 
   0   6   1     1061.09     1095.84     10.28 o 
   1   6   1    14248.60    15378.71    100.22 o 
   2   6   1      782.84      776.51      7.99 o 
   3   6   1    13400.11    13536.87     90.45 o 
   4   6   1     1027.09     1074.75     12.01 o 
   5   6   1       35.01       26.07      3.15 o 
   6   6   1      226.37      243.82      7.84 o 
   7   6   1       38.92       30.44      5.09 o 
   8   6   1      206.36      227.38     10.13 o 
   9   6   1      860.04      860.43     19.70 o 
  10   6   1        8.97        7.15      6.87 o 
  11   6   1      126.45      128.76     13.35 o 
 -12   7   1       83.00       76.66     20.28 o 
 -11   7   1       77.02       63.16     10.86 o 
 -10   7   1      180.15      183.52     15.11 o 
  -9   7   1      573.94      567.70     19.23 o 
  -8   7   1     2437.00     2382.26     34.26 o 
  -7   7   1       25.49       36.77      4.22 o 
  -6   7   1     1245.38     1242.71     15.53 o 
  -5   7   1      578.05      527.25      8.85 o 
  -4   7   1      193.96      184.51      4.11 o 
  -3   7   1       78.56       96.27      3.06 o 
  -2   7   1       49.70       28.59      2.07 o 
  -1   7   1      139.66      144.27      3.44 o 
   0   7   1     1600.04     1881.22     15.47 o 
   1   7   1     2320.72     2480.43     21.01 o 
   2   7   1     9541.07     9603.46     64.97 o 
   3   7   1     3071.50     3520.86     27.16 o 
   4   7   1       48.75       28.28      2.68 o 
   5   7   1      309.33      321.22      7.55 o 
   6   7   1      134.34      126.09      6.62 o 
   7   7   1      678.63      677.42     14.37 o 
   8   7   1       26.68       36.11      6.31 o 
   9   7   1        6.50        9.34      6.10 o 
  10   7   1      105.68       95.53     10.27 o 
  11   7   1        0.61        6.74     11.60 o 
 -12   8   1      292.80      288.91     58.11 o 
 -11   8   1      221.41      201.27     15.22 o 
 -10   8   1        9.28        5.57      7.22 o 
  -9   8   1      414.08      409.68     17.48 o 
  -8   8   1     1129.16     1097.65     21.49 o 
  -7   8   1     1479.26     1511.44     19.53 o 
  -6   8   1     2271.05     2249.37     23.26 o 
  -5   8   1     3922.90     3996.16     33.19 o 
  -4   8   1      719.31      847.32      9.35 o 
  -3   8   1     1292.96     1223.42     11.66 o 
  -2   8   1     2225.04     2285.59     22.49 o 
  -1   8   1     1488.53     1396.69     12.45 o 
   0   8   1       10.65       22.84      1.70 o 
   1   8   1     1304.39     1232.81     13.16 o 
   2   8   1      658.91      540.24      6.98 o 
   3   8   1      822.24      673.08      8.45 o 
   4   8   1     5768.68     5765.40     42.68 o 
   5   8   1       64.80       52.79      3.91 o 
   6   8   1      220.70      227.31      8.13 o 
   7   8   1      311.35      315.28     10.39 o 
   8   8   1      246.06      227.12     10.96 o 
   9   8   1      276.14      288.01     13.28 o 
  10   8   1      219.35      178.25     14.31 o 
  11   8   1      166.44      145.58     28.14 o 
 -11   9   1      220.49      258.31     16.45 o 
 -10   9   1      171.64      179.08     14.68 o 
  -9   9   1     1323.82     1302.03     31.11 o 
  -8   9   1      460.39      481.32     19.32 o 
  -7   9   1       48.95       49.39      5.03 o 
  -6   9   1     1438.38     1410.15     17.08 o 
  -5   9   1     1421.62     1472.89     18.47 o 
  -4   9   1     3239.83     3244.87     25.01 o 
  -3   9   1       25.66       32.26      2.55 o 
  -2   9   1      245.63      347.50      4.94 o 
  -1   9   1      337.72      371.40      5.26 o 
   0   9   1     2808.98     2814.07     21.46 o 
   1   9   1     3512.19     3709.51     30.33 o 
   2   9   1       97.00      187.03      6.41 o 
   3   9   1     2764.24     3072.64     23.82 o 
   4   9   1      464.35      599.67      9.74 o 
   5   9   1      412.64      421.76     10.21 o 
   6   9   1     2095.82     2154.31     26.49 o 
   7   9   1     1630.10     1607.04     31.52 o 
   8   9   1        4.84        8.22      5.47 o 
   9   9   1       10.71        2.56      6.45 o 
  10   9   1       44.68       52.53     10.16 o 
 -11  10   1     1156.12     1223.18     34.81 o 
 -10  10   1       15.50       18.42      8.52 o 
  -9  10   1      486.38      523.64     19.73 o 
  -8  10   1      965.74      937.72     24.56 o 
  -7  10   1     1001.51      938.59     16.22 o 
  -6  10   1       38.97       41.69      3.96 o 
  -5  10   1     3548.49     3675.14     31.43 o 
  -4  10   1       15.22       21.31      2.28 o 
  -3  10   1     2502.77     2432.69     20.10 o 
  -2  10   1      101.63      109.48      2.97 o 
  -1  10   1     5056.27     4892.94     33.98 o 
   0  10   1     2694.69     2898.07     22.29 o 
   1  10   1       96.29       69.84      3.41 o 
   2  10   1     2497.08     2553.91     20.90 o 
   3  10   1      104.20      130.44      4.02 o 
   4  10   1     2597.78     2559.80     24.54 o 
   5  10   1     3073.43     3069.24     30.99 o 
   6  10   1      130.96      153.49      8.19 o 
   7  10   1      736.49      720.49     17.31 o 
   8  10   1       21.28       17.30      5.89 o 
   9  10   1       16.06        9.06      7.89 o 
  10  10   1      182.38      167.46     14.27 o 
 -11  11   1       35.67       56.77     10.72 o 
 -10  11   1     1802.31     1909.96     40.95 o 
  -9  11   1      161.49      168.50     13.37 o 
  -8  11   1       23.12       30.99      7.75 o 
  -7  11   1       66.11       61.31      6.24 o 
  -6  11   1       86.32       94.74      5.95 o 
  -5  11   1      515.09      505.66      8.72 o 
  -4  11   1     3179.49     3113.66     24.64 o 
  -3  11   1       89.79       99.24      3.56 o 
  -2  11   1      570.11      451.77      6.35 o 
  -1  11   1     3689.40     4106.86     31.62 o 
   0  11   1    11232.38    11316.98     73.49 o 
   1  11   1      208.73      172.16      5.76 o 
   2  11   1       18.31       31.13      2.73 o 
   3  11   1       39.87       30.29      2.53 o 
   4  11   1       30.68       52.83      4.08 o 
   5  11   1        9.91       12.22      3.25 o 
   6  11   1     6647.57     6426.34     64.81 o 
   7  11   1        3.20        0.73      4.65 o 
   8  11   1        3.55        4.54      5.92 o 
   9  11   1        0.18        4.03      7.56 o 
  10  11   1      105.72      101.21     12.50 o 
 -11  12   1      989.42     1036.29     28.64 o 
 -10  12   1      134.81      145.74     14.36 o 
  -9  12   1     1122.08     1092.74     28.71 o 
  -8  12   1        4.01        0.04      5.99 o 
  -7  12   1      268.69      270.37     19.12 o 
  -6  12   1      486.16      458.18     13.38 o 
  -5  12   1     1075.03     1051.15     14.11 o 
  -4  12   1       50.27       70.79      3.55 o 
  -3  12   1     1473.59     1384.28     13.57 o 
  -2  12   1     3164.31     3207.83     24.47 o 
  -1  12   1     3027.61     2748.94     21.40 o 
   0  12   1      326.21      333.66      5.81 o 
   1  12   1      158.83      109.15      4.12 o 
   2  12   1      327.92      365.87      6.59 o 
   3  12   1       26.78       35.43      2.95 o 
   4  12   1        0.45       -1.91      2.37 o 
   5  12   1     5229.91     5219.78     45.46 o 
   6  12   1      126.28      146.34      8.36 o 
   7  12   1      539.63      548.85     14.33 o 
   8  12   1        2.72       -4.67      6.69 o 
   9  12   1       13.80        3.55      7.81 o 
  10  12   1       39.79       24.72      9.19 o 
 -11  13   1      143.84      180.18     66.39 o 
 -10  13   1     1056.59      973.27     36.15 o 
  -9  13   1      300.30      304.87     17.11 o 
  -8  13   1      220.31      208.56     13.27 o 
  -7  13   1       49.79       49.42      6.16 o 
  -6  13   1       58.55       66.69      6.01 o 
  -5  13   1      766.90      758.62     13.95 o 
  -4  13   1     2388.68     2405.67     23.73 o 
  -3  13   1      150.55      126.83      4.40 o 
  -2  13   1     2436.17     2338.51     19.27 o 
  -1  13   1      895.28      936.82     11.48 o 
   0  13   1     1796.52     1616.12     14.38 o 
   1  13   1     2488.46     2662.88     22.48 o 
   2  13   1       30.40       34.02      2.89 o 
   3  13   1      549.32      610.28     10.16 o 
   4  13   1      345.13      346.32      7.62 o 
   5  13   1     1252.60     1238.64     19.21 o 
   6  13   1     5835.06     5770.97     60.04 o 
   7  13   1      249.60      250.70     12.47 o 
   8  13   1        7.82       -4.37      6.93 o 
   9  13   1       36.73       21.33      8.99 o 
  10  13   1      166.23      171.16     14.74 o 
 -11  14   1      225.15      176.92     35.68 o 
 -10  14   1        6.94       17.70      9.14 o 
  -9  14   1      153.76      155.66     13.91 o 
  -8  14   1      213.45      209.58     14.11 o 
  -7  14   1      754.46      759.02     17.29 o 
  -6  14   1     2045.94     1963.21     26.07 o 
  -5  14   1      925.35      887.10     15.52 o 
  -4  14   1      126.14      135.29      5.53 o 
  -3  14   1     3354.49     3141.34     26.39 o 
  -2  14   1        0.82        8.96      2.15 o 
  -1  14   1      629.17      591.01      7.73 o 
   0  14   1      481.92      513.18      7.06 o 
   1  14   1      374.89      315.86      6.27 o 
   2  14   1     1532.60     1560.38     17.03 o 
   3  14   1      763.08      693.30      9.98 o 
   4  14   1     2276.61     2177.93     22.13 o 
   5  14   1     1708.21     1779.23     21.22 o 
   6  14   1        1.23       10.82      5.30 o 
   7  14   1      310.02      327.60     14.05 o 
   8  14   1       84.45       85.57     10.95 o 
   9  14   1      191.75      196.94     14.30 o 
  10  14   1        5.20        2.88      8.63 o 
 -10  15   1       28.69       41.17     10.48 o 
  -9  15   1      566.25      597.38     22.26 o 
  -8  15   1      747.80      759.32     23.38 o 
  -7  15   1      241.44      260.50     11.58 o 
  -6  15   1      572.93      600.69     17.24 o 
  -5  15   1      992.64      950.39     17.41 o 
  -4  15   1     2481.99     2427.59     30.09 o 
  -3  15   1      183.30      212.30      6.22 o 
  -2  15   1     3426.44     3440.97     29.99 o 
  -1  15   1       48.46       51.44      3.09 o 
   0  15   1     1580.91     1610.12     15.48 o 
   1  15   1     1897.20     1849.73     17.72 o 
   2  15   1     6433.66     6473.87     48.45 o 
   3  15   1      623.81      646.56     10.68 o 
   4  15   1      703.90      667.87     11.16 o 
   5  15   1     3561.45     3386.57     33.42 o 
   6  15   1      826.79      829.01     25.85 o 
   7  15   1      216.58      219.20     12.66 o 
   8  15   1      205.65      208.88     17.99 o 
   9  15   1       10.89       16.87      8.51 o 
  10  15   1      179.96      211.49     38.99 o 
 -10  16   1      141.30      121.37     15.78 o 
  -9  16   1        2.66        7.38      8.17 o 
  -8  16   1      238.75      235.89     13.42 o 
  -7  16   1      814.78      798.08     16.78 o 
  -6  16   1      159.34      167.80      8.40 o 
  -5  16   1       51.50       46.16      5.30 o 
  -4  16   1       20.67       23.79      4.50 o 
  -3  16   1     2986.02     2923.57     27.28 o 
  -2  16   1       58.95       76.16      5.36 o 
  -1  16   1      217.19      230.57      6.98 o 
   0  16   1      209.07      189.94      5.60 o 
   1  16   1     1410.95     1375.29     14.78 o 
   2  16   1     1246.36     1149.58     13.72 o 
   3  16   1     5306.53     5134.14     40.70 o 
   4  16   1     2244.93     2237.35     23.43 o 
   5  16   1       53.09       41.58      5.20 o 
   6  16   1        0.27       -0.48      4.97 o 
   7  16   1      456.80      422.02     16.26 o 
   8  16   1      234.28      241.01     15.83 o 
   9  16   1      524.48      499.34     25.99 o 
 -10  17   1       44.57       44.49     11.09 o 
  -9  17   1        0.01       -1.90      8.13 o 
  -8  17   1     1683.91     1653.79     32.72 o 
  -7  17   1      137.13      131.95      8.54 o 
  -6  17   1      940.93      953.50     17.82 o 
  -5  17   1       68.12       57.62      5.76 o 
  -4  17   1     1537.59     1451.79     22.21 o 
  -3  17   1      325.16      315.23      7.85 o 
  -2  17   1     1480.56     1404.54     16.42 o 
  -1  17   1      264.68      246.41      6.98 o 
   0  17   1      104.63      100.01      4.69 o 
   1  17   1       27.64       48.96      3.57 o 
   2  17   1     8686.93     8453.48     59.47 o 
   3  17   1       26.76       34.05      3.62 o 
   4  17   1     1546.49     1438.53     18.94 o 
   5  17   1      113.76      101.24      6.61 o 
   6  17   1      125.66      125.98      9.74 o 
   7  17   1      339.79      265.10     13.92 o 
   8  17   1      570.90      589.80     22.38 o 
   9  17   1        0.90       17.10      9.26 o 
 -10  18   1        2.53       -7.40      8.59 o 
  -9  18   1      219.72      217.24     16.17 o 
  -8  18   1        0.45        6.73      6.97 o 
  -7  18   1     1687.96     1761.12     26.71 o 
  -6  18   1      420.83      427.34     12.28 o 
  -5  18   1      416.21      431.26     13.63 o 
  -4  18   1      699.69      693.32     14.95 o 
  -3  18   1     1985.45     1915.06     22.25 o 
  -2  18   1       36.91       36.56      3.64 o 
  -1  18   1      345.94      333.79      9.00 o 
   0  18   1       51.58       47.10      4.35 o 
   1  18   1        4.65        1.44      2.53 o 
   2  18   1      185.08      187.41      6.21 o 
   3  18   1     4930.12     4825.46     41.44 o 
   4  18   1       22.00       16.48      4.16 o 
   5  18   1      186.37      158.65      8.40 o 
   6  18   1       63.87       57.88      7.69 o 
   7  18   1      135.65      129.61     11.62 o 
   8  18   1        8.61        5.56      8.30 o 
   9  18   1      416.47      378.25     19.89 o 
 -10  19   1       29.37       68.41     29.06 o 
  -9  19   1      192.59      229.29     16.73 o 
  -8  19   1     1022.72     1006.97     25.67 o 
  -7  19   1       28.77       31.52      6.30 o 
  -6  19   1      949.93     1013.16     20.23 o 
  -5  19   1       42.54       45.26      6.10 o 
  -4  19   1      710.22      699.39     15.33 o 
  -3  19   1      330.53      334.75      9.26 o 
  -2  19   1      358.43      309.64     10.63 o 
  -1  19   1     1169.05     1185.41     18.33 o 
   0  19   1      221.53      213.54      8.62 o 
   1  19   1     3975.05     3916.84     32.92 o 
   2  19   1     2255.95     2171.02     21.86 o 
   3  19   1      135.34      136.81      6.36 o 
   4  19   1     1074.17     1095.35     17.45 o 
   5  19   1     1250.69     1192.36     21.75 o 
   6  19   1      117.89      130.73     11.57 o 
   7  19   1       56.47       84.00     10.41 o 
   8  19   1      219.50      232.72     16.26 o 
   9  19   1        9.74       21.19     10.00 o 
  -9  20   1      337.87      335.19     23.07 o 
  -8  20   1       39.53       50.87      8.50 o 
  -7  20   1      367.82      360.79     12.54 o 
  -6  20   1      653.83      617.81     15.33 o 
  -5  20   1     1291.45     1314.36     22.92 o 
  -4  20   1      826.26      828.21     17.18 o 
  -3  20   1      148.20      146.05      9.80 o 
  -2  20   1      400.45      403.09     11.23 o 
  -1  20   1      835.99      853.79     18.68 o 
   0  20   1      445.98      424.15     11.78 o 
   1  20   1     1874.00     1901.67     24.93 o 
   2  20   1      138.62      131.71      6.22 o 
   3  20   1     2761.55     2749.46     27.95 o 
   4  20   1      314.71      287.81     10.16 o 
   5  20   1      217.70      250.72     10.27 o 
   6  20   1      110.39      116.09     10.07 o 
   7  20   1       29.06       14.22      7.33 o 
   8  20   1       57.09       52.39     10.92 o 
   9  20   1      347.85      377.35     26.25 o 
  -9  21   1      115.03      116.77     13.75 o 
  -8  21   1       19.96       17.36      7.73 o 
  -7  21   1        0.38        3.86      5.62 o 
  -6  21   1       74.52       76.91      7.44 o 
  -5  21   1       35.26       43.42      6.61 o 
  -4  21   1      423.99      438.63     12.92 o 
  -3  21   1      400.99      401.83     11.39 o 
  -2  21   1       61.63       55.93      5.73 o 
  -1  21   1      254.67      266.80      8.30 o 
   0  21   1     1460.53     1446.96     21.37 o 
   1  21   1      506.68      526.42     12.48 o 
   2  21   1      332.76      305.68      9.45 o 
   3  21   1      109.49      105.77      6.84 o 
   4  21   1       89.02       87.86      7.12 o 
   5  21   1       32.17       31.68      6.02 o 
   6  21   1     1041.17     1028.31     23.36 o 
   7  21   1      253.73      236.44     13.26 o 
   8  21   1       73.36       50.34     10.87 o 
  -9  22   1      247.23      264.37     22.69 o 
  -8  22   1        5.14       -1.36      6.93 o 
  -7  22   1       75.50       91.40      8.60 o 
  -6  22   1        0.04       -0.04      5.21 o 
  -5  22   1     1082.22     1115.66     21.64 o 
  -4  22   1      833.21      891.56     20.13 o 
  -3  22   1      428.66      412.69     11.79 o 
  -2  22   1       51.48       47.59      5.61 o 
  -1  22   1     1662.28     1608.49     23.32 o 
   0  22   1       41.51       51.94      5.61 o 
   1  22   1     1165.27     1143.99     19.15 o 
   2  22   1      314.43      334.89     13.13 o 
   3  22   1        5.58        9.19      4.99 o 
   4  22   1      242.74      256.16     10.27 o 
   5  22   1     1006.64     1060.62     20.20 o 
   6  22   1       67.78       56.24     10.21 o 
   7  22   1      337.33      370.91     15.79 o 
   8  22   1       41.78       53.29     10.30 o 
  -9  23   1       16.15       58.48     27.22 o 
  -8  23   1       14.10       14.77      7.80 o 
  -7  23   1       21.70       16.51      6.45 o 
  -6  23   1        2.36        4.68      5.56 o 
  -5  23   1       40.30       44.58      7.56 o 
  -4  23   1      975.58      951.86     21.20 o 
  -3  23   1        1.12        1.08      4.37 o 
  -2  23   1     2034.55     2043.75     27.98 o 
  -1  23   1       62.45       77.71      7.88 o 
   0  23   1      372.28      335.32     10.82 o 
   1  23   1      259.60      278.37     12.06 o 
   2  23   1      177.01      185.79      9.02 o 
   3  23   1       39.48       42.19      6.88 o 
   4  23   1       21.20       27.74      6.15 o 
   5  23   1        1.99        7.13      5.56 o 
   6  23   1     1253.16     1192.89     28.89 o 
   7  23   1       39.48       36.55      8.45 o 
   8  23   1       15.04       21.86     10.21 o 
  -9  24   1      239.59      294.25     41.56 o 
  -8  24   1      109.95       73.98     10.53 o 
  -7  24   1       42.75       54.66      8.46 o 
  -6  24   1      734.65      663.86     17.98 o 
  -5  24   1       24.44       26.81      7.05 o 
  -4  24   1      118.15      113.95      9.57 o 
  -3  24   1      862.20      818.46     18.35 o 
  -2  24   1       14.01       25.75      5.75 o 
  -1  24   1     1910.93     1956.05     29.57 o 
   0  24   1        3.59       -0.72      4.49 o 
   1  24   1       99.35      117.23      8.42 o 
   2  24   1       16.48       25.28      5.93 o 
   3  24   1      256.52      238.88     11.84 o 
   4  24   1      379.09      352.68     18.26 o 
   5  24   1      657.46      686.53     17.88 o 
   6  24   1      272.91      256.27     13.84 o 
   7  24   1      294.62      324.53     15.59 o 
   8  24   1        1.50      -12.27     12.27 o 
  -8  25   1      255.39      264.22     17.12 o 
  -7  25   1      119.58       99.67     10.24 o 
  -6  25   1       20.70       27.28      7.25 o 
  -5  25   1        0.01        7.02      6.49 o 
  -4  25   1      100.09      112.52      9.79 o 
  -3  25   1       40.38       38.44      7.16 o 
  -2  25   1      793.92      830.12     18.74 o 
  -1  25   1       10.89       27.47      5.92 o 
   0  25   1       40.33       28.52      6.08 o 
   1  25   1      102.34       99.62      8.13 o 
   2  25   1      603.27      643.51     16.62 o 
   3  25   1        9.63       14.71      6.42 o 
   4  25   1       28.52       25.23      6.98 o 
   5  25   1       75.74       72.91      9.26 o 
   6  25   1       14.82        8.58      8.12 o 
   7  25   1      119.41      116.21     12.84 o 
   8  25   1      362.53      404.61     34.33 o 
  -8  26   1      141.11      122.21     24.01 o 
  -7  26   1      938.86      920.24     22.76 o 
  -6  26   1      280.89      285.82     13.29 o 
  -5  26   1        7.62        6.17      6.84 o 
  -4  26   1      190.43      192.28     15.92 o 
  -3  26   1      198.00      216.63     12.22 o 
  -2  26   1       57.27       48.18      7.03 o 
  -1  26   1      226.97      250.46     11.22 o 
   0  26   1      111.81      106.67      8.74 o 
   1  26   1      252.56      298.00     11.15 o 
   2  26   1      162.02      156.91     13.68 o 
   3  26   1      209.54      193.73     13.95 o 
   4  26   1     1227.51     1193.19     39.51 o 
   5  26   1        7.58       -1.52      7.01 o 
   6  26   1        9.43        5.90      9.10 o 
   7  26   1      259.65      251.85     18.41 o 
  -7  27   1        8.60        6.66      7.32 o 
  -6  27   1      132.38      125.47     10.81 o 
  -5  27   1      140.93      150.99     12.90 o 
  -4  27   1      103.81      124.48     11.57 o 
  -3  27   1      210.46      215.40     13.23 o 
  -2  27   1      709.51      715.53     19.57 o 
  -1  27   1       14.34        8.86      5.96 o 
   0  27   1       71.73       76.11      8.19 o 
   1  27   1        7.85       10.29      6.40 o 
   2  27   1     2045.21     2120.44     32.99 o 
   3  27   1        5.26       -0.66      6.34 o 
   4  27   1      109.57      100.05     10.36 o 
   5  27   1      175.67      176.80     12.73 o 
   6  27   1       93.75       79.96     12.43 o 
  -7  28   1      787.47      777.97     31.03 o 
  -6  28   1       47.94       49.76     10.69 o 
  -5  28   1      119.64      122.63     14.86 o 
  -4  28   1      547.24      514.75     19.41 o 
  -3  28   1      185.06      195.62     12.76 o 
  -2  28   1        0.88        3.73      5.91 o 
  -1  28   1       78.21       74.66      8.61 o 
   0  28   1      255.22      269.79     12.13 o 
   1  28   1      178.31      206.35     11.96 o 
   2  28   1        2.55        9.02      6.61 o 
   3  28   1     1251.21     1315.10     27.83 o 
   4  28   1       92.99       92.70     10.28 o 
   5  28   1       10.19        4.75      7.78 o 
   6  28   1        0.23       -2.88     10.35 o 
  -7  29   1        2.05       -4.53     15.96 o 
  -6  29   1      244.19      285.54     15.76 o 
  -5  29   1      144.60      115.02     14.69 o 
  -4  29   1        4.82        7.61      7.98 o 
  -3  29   1      110.24      105.62     10.58 o 
  -2  29   1      398.40      366.52     14.11 o 
  -1  29   1      397.19      407.63     25.68 o 
   0  29   1       98.41       89.10      9.86 o 
   1  29   1      633.44      641.52     21.86 o 
   2  29   1     1518.77     1513.97     32.90 o 
   3  29   1       34.74       26.47      8.18 o 
   4  29   1      242.21      253.84     18.22 o 
   5  29   1        1.15       -4.54      7.89 o 
  -6  30   1      248.28      239.44     45.79 o 
  -5  30   1      390.20      378.05     18.31 o 
  -4  30   1       52.50       50.71     10.25 o 
  -3  30   1       51.89       39.22     11.70 o 
  -2  30   1       57.29       66.97      8.52 o 
  -1  30   1        4.07        6.63      6.78 o 
   0  30   1       18.75       19.95      7.66 o 
   1  30   1      412.40      471.02     16.32 o 
   2  30   1      259.59      262.82     15.39 o 
   3  30   1      663.78      739.77     21.63 o 
   4  30   1      922.52      936.44     24.81 o 
   5  30   1        7.56       -5.29      9.36 o 
  -5  31   1       20.40       29.38     14.33 o 
  -4  31   1      173.05      179.61     14.69 o 
  -3  31   1       20.82       17.90      8.02 o 
  -2  31   1        8.12        9.87      7.46 o 
  -1  31   1      117.93      136.32     12.01 o 
   0  31   1      742.54      806.36     21.16 o 
   1  31   1      169.82      176.39     12.31 o 
   2  31   1      824.61      895.21     30.12 o 
   3  31   1      131.62      131.00     13.15 o 
   4  31   1      103.14      108.23     13.97 o 
   5  31   1      112.69      100.16     22.75 o 
  -4  32   1        8.43       18.20     11.15 o 
  -3  32   1       16.02       13.26      8.21 o 
  -2  32   1       22.81       19.13      9.26 o 
  -1  32   1      372.00      411.25     19.30 o 
   0  32   1      279.57      315.86     14.69 o 
   1  32   1      788.77      827.03     22.11 o 
   2  32   1      301.99      331.59     16.30 o 
   3  32   1        6.21        6.67     10.80 o 
   4  32   1      614.93      625.94     33.14 o 
  -4  33   1      355.61      414.52     46.71 o 
  -3  33   1        9.40       16.18     22.07 o 
  -2  33   1       84.83       91.87     14.72 o 
  -1  33   1      283.50      326.83     18.37 o 
   0  33   1      710.16      749.41     21.42 o 
   1  33   1      109.79      115.22     11.11 o 
   2  33   1       57.17       42.50     11.83 o 
  -1  34   1      577.17      688.54     60.32 o 
   0  34   1       79.22      100.04     30.71 o 
 -12   0   2       78.40       65.84     15.82 o 
 -10   0   2      987.42      983.17     35.46 o 
  -8   0   2      441.96      422.82     13.16 o 
  -6   0   2     2672.02     2733.85     37.09 o 
  -4   0   2     3547.46     3161.29     35.77 o 
  -2   0   2     7903.28     9097.55    121.60 o 
   0   0   2      359.67      311.74      6.81 o 
   2   0   2     2261.83     2420.26     31.36 o 
   4   0   2     2880.17     3167.15     42.35 o 
   6   0   2     4978.43     4882.15     73.33 o 
   8   0   2       94.94       90.51     11.70 o 
  10   0   2      242.15      261.85     19.61 o 
 -12   1   2       27.04       18.31     10.09 o 
 -11   1   2      595.07      589.35     20.09 o 
 -10   1   2      135.11      137.24     10.50 o 
  -9   1   2      128.08      137.73      8.26 o 
  -8   1   2       31.51       25.30      4.10 o 
  -7   1   2      203.25      176.38      6.66 o 
  -6   1   2       62.91       36.89      3.39 o 
  -5   1   2    10271.73    10698.23     79.45 o 
  -4   1   2     2266.42     2506.26     20.86 o 
  -3   1   2       13.83        5.53      1.61 o 
  -2   1   2    24728.06    26875.31    179.54 o 
  -1   1   2      579.70      665.83      6.93 o 
   0   1   2    17705.73    19323.58    124.66 o 
   1   1   2     3615.89     3795.05     31.07 o 
   2   1   2      893.36      851.67      9.97 o 
   3   1   2     2759.98     2986.10     27.66 o 
   4   1   2      103.24       86.15      5.57 o 
   5   1   2     4583.49     4433.31     38.75 o 
   6   1   2       60.46       64.75      5.92 o 
   7   1   2     2089.25     2091.98     29.87 o 
   8   1   2      117.90       98.33      8.25 o 
   9   1   2      189.50      184.77     11.48 o 
  10   1   2       80.37       74.76      9.21 o 
  11   1   2      557.50      546.74     26.50 o 
 -12   2   2       68.85       65.18     12.79 o 
 -11   2   2      134.79      129.48     12.16 o 
 -10   2   2      177.23      196.35     10.60 o 
  -9   2   2     2098.22     2055.63     27.61 o 
  -8   2   2      147.97      151.75      6.81 o 
  -7   2   2      205.72      232.43      7.07 o 
  -6   2   2     4375.61     4504.32     38.00 o 
  -5   2   2       39.88       69.38      3.39 o 
  -4   2   2      400.33      348.69      5.72 o 
  -3   2   2      597.58      556.04      7.49 o 
  -2   2   2      334.53      315.63      4.33 o 
  -1   2   2       49.97       42.25      2.75 o 
   0   2   2    22435.79    23913.93    153.73 o 
   1   2   2     2445.52     2608.16     19.45 o 
   2   2   2     1549.87     1574.03     15.28 o 
   3   2   2      630.80      664.13      9.28 o 
   4   2   2     2454.79     2337.98     22.74 o 
   5   2   2        1.07       -2.22      2.44 o 
   6   2   2     3761.95     3761.73     40.07 o 
   7   2   2     4407.74     4538.00     47.92 o 
   8   2   2      112.93      129.34      9.43 o 
   9   2   2       23.67       15.53      6.31 o 
  10   2   2      342.61      374.08     15.08 o 
  11   2   2       23.81       20.43     13.85 o 
 -12   3   2       38.52       37.70     10.96 o 
 -11   3   2        3.15       10.70      8.65 o 
 -10   3   2      101.38       98.76      8.60 o 
  -9   3   2      103.42      113.89      8.95 o 
  -8   3   2      221.68      202.19      7.85 o 
  -7   3   2     1620.41     1560.06     18.59 o 
  -6   3   2     2670.94     2593.66     22.66 o 
  -5   3   2      475.22      418.09      6.66 o 
  -4   3   2     6892.74     7637.74     55.00 o 
  -3   3   2     1561.77     1596.31     13.48 o 
  -2   3   2     1829.94     1836.31     15.11 o 
  -1   3   2     5881.39     5984.03     42.01 o 
   0   3   2      182.15      194.84      3.34 o 
   1   3   2      113.95      121.91      3.13 o 
   2   3   2     3341.33     3528.33     25.40 o 
   3   3   2       90.68       47.01      2.50 o 
   4   3   2      171.36      143.81      8.36 o 
   5   3   2      266.05      231.60      7.29 o 
   6   3   2      234.48      232.04     10.33 o 
   7   3   2        3.92        8.95      6.15 o 
   8   3   2       43.22       38.77      6.27 o 
   9   3   2       37.39       41.10      7.42 o 
  10   3   2      635.28      608.87     18.44 o 
  11   3   2      227.68      235.70     28.33 o 
 -12   4   2       85.96       81.78     14.92 o 
 -11   4   2       58.45       50.36      9.52 o 
 -10   4   2       24.86       22.52      6.22 o 
  -9   4   2      171.18      174.33     10.07 o 
  -8   4   2     3143.05     2994.23     32.17 o 
  -7   4   2     1542.99     1612.41     19.22 o 
  -6   4   2     3704.92     3744.59     30.22 o 
  -5   4   2     1270.92     1386.07     12.84 o 
  -4   4   2      507.58      587.98      7.19 o 
  -3   4   2     6860.20     7165.60     58.02 o 
  -2   4   2    24268.56    24868.15    174.56 o 
  -1   4   2    11830.52    12543.80     85.36 o 
   0   4   2    34029.63    36011.47    230.41 o 
   1   4   2     1110.50     1244.03     10.17 o 
   2   4   2     5000.55     5260.18     35.96 o 
   3   4   2      200.31      176.47      4.20 o 
   4   4   2       16.54        8.40      2.02 o 
   5   4   2        1.27        2.21      2.80 o 
   6   4   2      186.37      158.43      7.60 o 
   7   4   2     1360.80     1306.40     21.12 o 
   8   4   2     2252.29     2306.96     38.37 o 
   9   4   2       43.41       44.60      7.19 o 
  10   4   2      288.84      295.31     15.10 o 
  11   4   2       23.08       18.39     23.91 o 
 -12   5   2      111.20      111.66     15.93 o 
 -11   5   2        3.97        1.31      6.81 o 
 -10   5   2       82.60       97.47     10.18 o 
  -9   5   2      874.87      919.26     20.07 o 
  -8   5   2      232.87      247.94      9.06 o 
  -7   5   2     5343.99     5071.34     46.35 o 
  -6   5   2        6.41        1.29      2.25 o 
  -5   5   2      193.22      209.95      6.30 o 
  -4   5   2     4745.74     5191.93     35.97 o 
  -3   5   2     6010.87     6270.81     45.62 o 
  -2   5   2     3952.96     4157.77     35.92 o 
  -1   5   2     4208.98     3981.56     26.95 o 
   0   5   2        0.97        2.79      1.40 o 
   1   5   2     8777.39     9242.96     55.84 o 
   2   5   2     3416.67     3897.16     26.88 o 
   3   5   2     4837.65     4690.90     34.92 o 
   4   5   2       31.95       37.00      2.75 o 
   5   5   2      536.38      523.49     10.68 o 
   6   5   2      364.86      331.30      9.18 o 
   7   5   2       77.24       88.48      7.05 o 
   8   5   2      125.15      154.93      9.19 o 
   9   5   2     1264.89     1273.71     26.05 o 
  10   5   2      345.32      362.02     16.88 o 
  11   5   2        3.73      -10.30     19.86 o 
 -12   6   2      477.86      452.95     33.94 o 
 -11   6   2       17.65        9.16      7.85 o 
 -10   6   2       76.81       89.03      9.81 o 
  -9   6   2      553.25      533.70     15.55 o 
  -8   6   2     1377.22     1363.68     20.69 o 
  -7   6   2       91.30       84.34      5.15 o 
  -6   6   2      364.11      342.30      9.45 o 
  -5   6   2     1216.58     1215.12     13.45 o 
  -4   6   2      506.96      545.10      7.10 o 
  -3   6   2       17.94       33.06      2.29 o 
  -2   6   2      893.45      666.90     10.16 o 
  -1   6   2     8771.24     9293.24     61.99 o 
   0   6   2      387.13      520.28      6.46 o 
   1   6   2       86.28       77.27      2.84 o 
   2   6   2     2652.52     2477.59     20.01 o 
   3   6   2     2508.48     2959.17     23.98 o 
   4   6   2      941.28      912.38     10.87 o 
   5   6   2      101.71       95.07      5.63 o 
   6   6   2      263.01      226.15      8.34 o 
   7   6   2      312.90      304.03     10.63 o 
   8   6   2     3425.50     3391.86     40.67 o 
   9   6   2      132.81      130.74     10.31 o 
  10   6   2        2.58       -2.05      6.75 o 
  11   6   2       27.28      -13.24     20.97 o 
 -12   7   2      105.72      117.65     22.89 o 
 -11   7   2      282.46      322.08     16.04 o 
 -10   7   2       31.78       30.36      8.55 o 
  -9   7   2     1675.85     1687.60     31.36 o 
  -8   7   2      209.09      193.65      8.37 o 
  -7   7   2     5458.41     5375.65     49.00 o 
  -6   7   2     3158.07     3056.53     27.36 o 
  -5   7   2       49.78       36.26      2.87 o 
  -4   7   2        3.49        2.58      1.73 o 
  -3   7   2      154.75      107.85      4.53 o 
  -2   7   2      312.58      292.88      5.73 o 
  -1   7   2     5519.63     5487.01     46.36 o 
   0   7   2       69.93       94.74      3.16 o 
   1   7   2    11230.96    11321.35     75.65 o 
   2   7   2     6292.50     7152.90     50.10 o 
   3   7   2     4277.39     4396.33     33.27 o 
   4   7   2       16.27       29.26      2.81 o 
   5   7   2      273.70      252.77      7.74 o 
   6   7   2      385.84      380.58     10.02 o 
   7   7   2     2869.91     2834.12     34.57 o 
   8   7   2        3.17       13.12      5.83 o 
   9   7   2     2001.22     1942.03     31.73 o 
  10   7   2       78.55       68.30     10.09 o 
 -12   8   2      367.78      399.07     45.24 o 
 -11   8   2       88.25      113.60     11.90 o 
 -10   8   2      609.14      593.79     21.69 o 
  -9   8   2      447.30      495.22     16.98 o 
  -8   8   2      637.38      651.66     15.10 o 
  -7   8   2     1611.06     1617.18     20.68 o 
  -6   8   2     1926.33     1886.19     19.40 o 
  -5   8   2     2483.39     2503.18     21.89 o 
  -4   8   2        7.69        7.29      1.73 o 
  -3   8   2       97.60       70.17      5.17 o 
  -2   8   2     1663.67     1527.58     16.63 o 
  -1   8   2      623.09      643.68      7.09 o 
   0   8   2     2722.99     3098.00     23.55 o 
   1   8   2      554.17      560.41      7.45 o 
   2   8   2      799.06     1080.18     12.00 o 
   3   8   2     2077.68     2260.27     18.98 o 
   4   8   2     1895.92     1941.39     19.09 o 
   5   8   2      465.25      426.58      9.70 o 
   6   8   2       76.39       87.68      6.15 o 
   7   8   2     2987.14     3045.36     38.87 o 
   8   8   2      349.49      354.72     13.72 o 
   9   8   2      129.27      149.12     11.21 o 
  10   8   2       38.72       35.63      9.07 o 
 -12   9   2       40.42       28.58     17.84 o 
 -11   9   2      677.97      595.89     23.24 o 
 -10   9   2      750.91      769.78     24.49 o 
  -9   9   2     1996.09     1972.50     38.78 o 
  -8   9   2      213.49      201.00     10.95 o 
  -7   9   2      490.59      545.55     12.27 o 
  -6   9   2     3746.42     3565.26     33.04 o 
  -5   9   2     2602.28     2571.14     22.68 o 
  -4   9   2     1574.08     1556.85     14.12 o 
  -3   9   2     2009.53     1937.05     19.74 o 
  -2   9   2     5959.56     6221.38     61.74 o 
  -1   9   2     7412.44     7552.39     50.08 o 
   0   9   2     1625.03     1875.40     15.96 o 
   1   9   2      505.05      371.43      6.44 o 
   2   9   2      271.23      278.07      5.68 o 
   3   9   2      222.20      214.56      4.99 o 
   4   9   2       10.00        3.59      2.38 o 
   5   9   2      389.46      380.24      9.83 o 
   6   9   2     1660.47     1667.08     23.51 o 
   7   9   2      219.89      243.21     10.78 o 
   8   9   2       57.39       47.30      7.27 o 
   9   9   2      141.53      128.92     10.81 o 
  10   9   2      433.22      465.10     22.45 o 
 -12  10   2       42.66       35.69     16.92 o 
 -11  10   2        0.33        9.15      8.88 o 
 -10  10   2     1257.27     1216.81     31.31 o 
  -9  10   2       55.16       83.44     10.37 o 
  -8  10   2        2.79        3.23      5.21 o 
  -7  10   2     1165.92     1222.11     19.00 o 
  -6  10   2     2416.66     2393.28     32.38 o 
  -5  10   2      740.48      728.54      9.85 o 
  -4  10   2     2642.31     2474.29     20.32 o 
  -3  10   2     3585.35     3712.61     31.09 o 
  -2  10   2     8131.10     8740.11     65.49 o 
  -1  10   2      838.02      938.05      9.05 o 
   0  10   2     1078.02     1036.24     10.68 o 
   1  10   2     1107.54     1264.12     12.92 o 
   2  10   2      552.63      472.57      6.95 o 
   3  10   2       96.41       64.25      3.34 o 
   4  10   2     4856.48     4934.28     38.42 o 
   5  10   2      121.24      125.90      7.25 o 
   6  10   2      558.36      517.02     12.59 o 
   7  10   2     1013.74      977.25     19.64 o 
   8  10   2        6.06        3.66      5.55 o 
   9  10   2       11.84       13.37      7.35 o 
  10  10   2      222.09      217.54     16.06 o 
 -11  11   2      629.35      626.14     24.04 o 
 -10  11   2       98.14       92.20     12.02 o 
  -9  11   2       20.78       12.67      7.39 o 
  -8  11   2      324.95      325.53     12.39 o 
  -7  11   2     1292.14     1270.76     21.11 o 
  -6  11   2       68.27       61.92      4.85 o 
  -5  11   2     6631.41     6467.44     53.42 o 
  -4  11   2      247.45      301.73      6.63 o 
  -3  11   2     3638.07     3846.87     39.20 o 
  -2  11   2     1472.79     1627.02     17.46 o 
  -1  11   2      771.83      806.04      9.70 o 
   0  11   2     1052.84     1155.37     11.69 o 
   1  11   2       12.93        7.30      1.92 o 
   2  11   2      757.70      807.42      9.79 o 
   3  11   2      617.11      627.85      9.29 o 
   4  11   2      171.43      159.44      5.67 o 
   5  11   2     4039.72     4071.46     44.86 o 
   6  11   2      126.14      138.04      8.28 o 
   7  11   2        3.32        3.73      5.20 o 
   8  11   2       57.23       44.00      7.18 o 
   9  11   2      414.41      380.21     17.21 o 
  10  11   2        2.94       -0.27      8.14 o 
 -11  12   2      105.71       96.76     13.30 o 
 -10  12   2      876.27      855.44     41.55 o 
  -9  12   2        0.08        3.44      7.17 o 
  -8  12   2      361.35      329.16     12.83 o 
  -7  12   2     1760.69     1726.51     28.85 o 
  -6  12   2     2703.86     2575.39     28.82 o 
  -5  12   2      351.74      343.97      8.33 o 
  -4  12   2     4845.45     4531.00     36.66 o 
  -3  12   2       58.38       72.06      4.50 o 
  -2  12   2     4037.47     4411.58     34.97 o 
  -1  12   2      904.47      926.34      9.41 o 
   0  12   2     2486.03     2479.72     20.08 o 
   1  12   2      171.95      179.55      4.63 o 
   2  12   2      239.18      249.93      5.62 o 
   3  12   2       19.76       22.16      2.88 o 
   4  12   2     3341.13     3349.00     31.48 o 
   5  12   2      502.91      497.35     12.78 o 
   6  12   2      675.60      693.16     15.63 o 
   7  12   2       11.35        3.88      5.08 o 
   8  12   2        9.64        9.55      6.44 o 
   9  12   2       77.04       60.77     10.19 o 
  10  12   2       31.90       33.10     17.95 o 
 -11  13   2      439.83      391.36     32.15 o 
 -10  13   2       80.80       87.43     11.91 o 
  -9  13   2        2.63       -2.15      6.99 o 
  -8  13   2        6.68       12.70      5.47 o 
  -7  13   2       18.53       17.74      4.81 o 
  -6  13   2     5471.24     5215.26     49.15 o 
  -5  13   2     6128.09     5965.38     53.56 o 
  -4  13   2      870.64      899.91     18.71 o 
  -3  13   2     4984.86     4936.99     47.87 o 
  -2  13   2     1987.26     2130.49     28.45 o 
  -1  13   2       61.15       36.74      2.40 o 
   0  13   2       24.35       15.91      2.12 o 
   1  13   2      124.07       72.46      4.10 o 
   2  13   2      418.58      415.65      8.17 o 
   3  13   2      399.43      368.29      7.36 o 
   4  13   2      322.32      340.61      8.51 o 
   5  13   2     4811.81     4841.11     48.91 o 
   6  13   2      460.05      449.02     13.03 o 
   7  13   2      146.59      159.71      9.34 o 
   8  13   2       41.62       51.30      9.13 o 
   9  13   2       30.20       34.78     12.12 o 
  10  13   2      350.53      313.01     44.87 o 
 -11  14   2       88.07       72.29     12.81 o 
 -10  14   2      827.12      745.91     44.87 o 
  -9  14   2      420.00      418.49     26.38 o 
  -8  14   2       41.32       39.52      6.51 o 
  -7  14   2      310.92      293.31     10.30 o 
  -6  14   2       92.33       97.99      6.62 o 
  -5  14   2      138.17      142.16      6.89 o 
  -4  14   2      973.75      922.84     14.08 o 
  -3  14   2       19.72        6.65      3.10 o 
  -2  14   2     4454.71     4440.32     34.66 o 
  -1  14   2      326.50      306.29      5.39 o 
   0  14   2      602.99      739.64      9.32 o 
   1  14   2        1.09       -1.49      2.21 o 
   2  14   2       81.72       75.26      4.50 o 
   3  14   2     1484.12     1564.79     17.73 o 
   4  14   2     4291.06     4243.21     37.05 o 
   5  14   2      297.57      265.47     12.26 o 
   6  14   2        5.17       14.37      5.25 o 
   7  14   2      313.84      311.86     17.29 o 
   8  14   2      570.56      530.13     19.13 o 
   9  14   2      253.74      270.49     16.82 o 
 -11  15   2       65.54       78.71     28.32 o 
 -10  15   2       89.35       84.47     12.30 o 
  -9  15   2      375.15      364.94     17.50 o 
  -8  15   2       93.61       76.75      8.45 o 
  -7  15   2     1094.13     1098.46     20.37 o 
  -6  15   2      792.06      781.86     14.69 o 
  -5  15   2      627.11      615.91     12.45 o 
  -4  15   2       24.78       42.05      4.28 o 
  -3  15   2     1145.74     1029.66     14.97 o 
  -2  15   2       26.24       38.51      3.36 o 
  -1  15   2      907.02      855.88     10.21 o 
   0  15   2      107.28       82.54      3.99 o 
   1  15   2      299.59      300.33      7.14 o 
   2  15   2     1538.25     1594.47     18.39 o 
   3  15   2     1904.23     1871.83     20.09 o 
   4  15   2     1588.37     1615.26     19.03 o 
   5  15   2     1794.26     1731.69     24.28 o 
   6  15   2      426.99      440.96     13.33 o 
   7  15   2      962.74      960.92     24.03 o 
   8  15   2        1.93        7.37      8.01 o 
   9  15   2      650.46      710.88     23.34 o 
 -10  16   2      152.94      133.80     14.19 o 
  -9  16   2      356.80      348.06     17.90 o 
  -8  16   2      940.33      999.17     20.74 o 
  -7  16   2       52.55       52.50      6.47 o 
  -6  16   2       25.10       19.40      5.53 o 
  -5  16   2        7.41       14.91      4.07 o 
  -4  16   2      150.32      149.67      6.89 o 
  -3  16   2      672.75      643.35     13.57 o 
  -2  16   2     6683.76     6598.80     62.53 o 
  -1  16   2      629.15      665.51     10.55 o 
   0  16   2      157.26      113.68      4.52 o 
   1  16   2        8.62        4.43      2.63 o 
   2  16   2     2718.50     2779.48     27.51 o 
   3  16   2     1364.17     1340.04     16.53 o 
   4  16   2     4481.39     4248.20     37.84 o 
   5  16   2       93.16       88.25      6.84 o 
   6  16   2       24.37       17.54      5.95 o 
   7  16   2      320.04      296.41     14.37 o 
   8  16   2     2265.64     2195.37     40.79 o 
   9  16   2       13.43       19.03      9.66 o 
 -10  17   2      124.52      119.96     14.06 o 
  -9  17   2      434.02      429.29     21.53 o 
  -8  17   2        1.66        4.56      5.75 o 
  -7  17   2     1930.52     1953.75     28.07 o 
  -6  17   2       75.62       95.70      7.34 o 
  -5  17   2      626.97      592.48     13.44 o 
  -4  17   2      416.29      443.35     10.38 o 
  -3  17   2      404.93      378.39      9.27 o 
  -2  17   2       36.03       38.84      3.98 o 
  -1  17   2     3168.34     3073.80     29.87 o 
   0  17   2       48.60       50.09      3.49 o 
   1  17   2     1148.70     1164.84     13.99 o 
   2  17   2      351.70      320.23      7.74 o 
   3  17   2      231.89      213.64      7.01 o 
   4  17   2       14.71       11.52      3.72 o 
   5  17   2      205.90      208.35      9.72 o 
   6  17   2       15.40       13.90      6.65 o 
   7  17   2      580.38      564.59     19.23 o 
   8  17   2       41.00       49.90      9.85 o 
   9  17   2      594.57      595.22     22.34 o 
 -10  18   2       75.93       66.43     12.11 o 
  -9  18   2        2.68       13.58      8.65 o 
  -8  18   2     1322.24     1351.76     23.85 o 
  -7  18   2      116.91      112.98      8.42 o 
  -6  18   2     1993.28     1989.17     27.83 o 
  -5  18   2      403.86      418.91     11.60 o 
  -4  18   2       35.73       31.63      4.71 o 
  -3  18   2        4.65        4.76      3.21 o 
  -2  18   2     4111.09     3829.51     40.26 o 
  -1  18   2      715.59      776.63     12.61 o 
   0  18   2     2737.30     2602.57     24.33 o 
   1  18   2     1038.98     1081.94     15.86 o 
   2  18   2     2297.32     2328.11     23.86 o 
   3  18   2       93.68       94.97      5.23 o 
   4  18   2       91.18      102.03      6.31 o 
   5  18   2      859.56      794.95     17.56 o 
   6  18   2      127.63       97.26      9.34 o 
   7  18   2       49.76       30.37      8.11 o 
   8  18   2     1774.05     1814.16     37.14 o 
   9  18   2      168.49      170.06     25.61 o 
 -10  19   2       10.59       20.57      9.87 o 
  -9  19   2      539.44      530.49     21.67 o 
  -8  19   2       35.93       34.41      6.88 o 
  -7  19   2      152.98      164.76      9.55 o 
  -6  19   2     2079.04     2077.81     28.97 o 
  -5  19   2      480.68      494.55     12.85 o 
  -4  19   2      910.99      841.27     15.91 o 
  -3  19   2      968.44      920.36     14.63 o 
  -2  19   2        4.61       -0.44      3.37 o 
  -1  19   2     1369.43     1307.34     17.44 o 
   0  19   2      843.78      831.49     14.09 o 
   1  19   2      767.52      796.74     12.39 o 
   2  19   2       35.16       26.32      3.83 o 
   3  19   2      349.10      347.75      8.80 o 
   4  19   2     1846.38     1869.10     23.32 o 
   5  19   2        5.75        8.13      5.95 o 
   6  19   2      103.22      119.58     17.66 o 
   7  19   2      445.77      463.83     18.25 o 
   8  19   2      158.67      138.28     19.74 o 
   9  19   2      172.29      126.53     33.84 o 
 -10  20   2      266.46      253.42     43.40 o 
  -9  20   2      555.70      545.81     22.10 o 
  -8  20   2       81.62       80.15      8.58 o 
  -7  20   2      169.59      170.78     12.29 o 
  -6  20   2      396.25      381.56     12.19 o 
  -5  20   2      264.57      261.93     11.19 o 
  -4  20   2       48.71       41.46      5.56 o 
  -3  20   2     1464.76     1380.51     20.19 o 
  -2  20   2      509.24      517.25     11.76 o 
  -1  20   2      773.29      740.34     12.93 o 
   0  20   2      885.68      910.88     14.48 o 
   1  20   2      701.40      621.34     11.76 o 
   2  20   2      118.94      115.59      6.38 o 
   3  20   2      581.78      601.23     13.39 o 
   4  20   2      361.44      378.60     10.33 o 
   5  20   2      109.38      126.16      9.86 o 
   6  20   2      629.34      633.77     18.59 o 
   7  20   2      518.99      480.76     18.70 o 
   8  20   2       93.28       86.18     12.63 o 
  -9  21   2      311.84      306.51     18.05 o 
  -8  21   2        8.82       10.80      6.81 o 
  -7  21   2        3.33       10.40      5.80 o 
  -6  21   2      718.97      721.62     16.56 o 
  -5  21   2     1980.16     2015.71     30.00 o 
  -4  21   2       31.06       19.32      5.55 o 
  -3  21   2      249.25      230.13      8.90 o 
  -2  21   2       52.06       50.66      5.45 o 
  -1  21   2      616.93      622.26     13.08 o 
   0  21   2     1981.62     1935.25     23.22 o 
   1  21   2     2074.41     2073.18     24.41 o 
   2  21   2       15.03       19.19      4.33 o 
   3  21   2      599.40      581.39     15.24 o 
   4  21   2      659.12      682.35     13.80 o 
   5  21   2     2151.26     2146.94     34.56 o 
   6  21   2      151.67      150.67     11.44 o 
   7  21   2      340.70      328.34     16.45 o 
   8  21   2      180.45      206.33     17.38 o 
  -9  22   2       44.02       31.68     11.02 o 
  -8  22   2      123.13      123.25     10.34 o 
  -7  22   2      623.15      619.86     16.39 o 
  -6  22   2      448.98      409.31     13.08 o 
  -5  22   2      699.97      672.66     26.98 o 
  -4  22   2      755.57      777.41     17.67 o 
  -3  22   2      265.40      272.67     10.62 o 
  -2  22   2       27.58       17.79      4.52 o 
  -1  22   2       11.14        3.29      4.05 o 
   0  22   2      753.17      750.39     14.56 o 
   1  22   2      667.48      733.07     15.91 o 
   2  22   2       58.41       58.32      5.84 o 
   3  22   2       64.13       48.88      6.15 o 
   4  22   2      583.00      628.39     14.41 o 
   5  22   2      146.46      138.46     10.64 o 
   6  22   2     1391.34     1358.11     27.96 o 
   7  22   2       15.77        9.75      8.16 o 
   8  22   2      123.61      102.82     17.40 o 
  -9  23   2      155.60      136.45     19.80 o 
  -8  23   2      330.99      338.56     13.86 o 
  -7  23   2      143.67      135.82      9.83 o 
  -6  23   2      168.09      155.36     10.71 o 
  -5  23   2     2288.84     2340.85     36.66 o 
  -4  23   2      162.87      158.43     12.31 o 
  -3  23   2       82.27       97.28      7.23 o 
  -2  23   2       33.60       31.19      5.22 o 
  -1  23   2       72.53       59.90      6.00 o 
   0  23   2      432.92      405.10     11.98 o 
   1  23   2     2138.03     2135.87     27.34 o 
   2  23   2      451.97      434.48     11.77 o 
   3  23   2        5.88        3.70      4.98 o 
   4  23   2        0.28        2.29      5.05 o 
   5  23   2      931.21     1005.51     30.09 o 
   6  23   2        1.77        6.24      6.87 o 
   7  23   2       81.87       84.06     11.61 o 
   8  23   2       16.59        6.91     16.36 o 
  -9  24   2      480.81      454.61     47.45 o 
  -8  24   2       22.54       15.68      7.85 o 
  -7  24   2       14.84       14.00      7.19 o 
  -6  24   2      678.02      647.89     17.89 o 
  -5  24   2        1.87        0.77      5.93 o 
  -4  24   2     2300.26     2327.67     36.34 o 
  -3  24   2      259.88      237.84      9.59 o 
  -2  24   2        9.57        9.90      4.77 o 
  -1  24   2      269.02      279.92     13.38 o 
   0  24   2      178.10      154.12      8.93 o 
   1  24   2        9.97       26.46      5.16 o 
   2  24   2       50.72       46.87      5.82 o 
   3  24   2      170.50      171.50     10.99 o 
   4  24   2      577.56      602.88     17.77 o 
   5  24   2       89.13       58.82     10.51 o 
   6  24   2      589.78      636.90     23.86 o 
   7  24   2      499.30      501.49     20.30 o 
  -8  25   2        6.33       -1.86      7.37 o 
  -7  25   2      342.89      380.12     16.02 o 
  -6  25   2      833.38      906.60     21.47 o 
  -5  25   2      464.43      455.61     16.04 o 
  -4  25   2      253.48      246.53     12.36 o 
  -3  25   2     1412.72     1379.29     24.72 o 
  -2  25   2      294.23      289.10     12.24 o 
  -1  25   2       97.89       99.62      8.08 o 
   0  25   2       61.79       73.78      7.14 o 
   1  25   2      115.80      125.79      8.14 o 
   2  25   2      146.96      141.30      8.55 o 
   3  25   2      124.69      137.75     10.45 o 
   4  25   2      453.24      482.64     16.52 o 
   5  25   2      329.07      372.29     18.71 o 
   6  25   2      219.27      231.27     24.63 o 
   7  25   2       11.23       10.04     12.72 o 
  -8  26   2      513.90      541.17     23.40 o 
  -7  26   2      703.67      731.98     20.40 o 
  -6  26   2      757.50      746.51     19.80 o 
  -5  26   2      333.63      359.82     15.04 o 
  -4  26   2      389.82      357.58     15.57 o 
  -3  26   2      692.64      722.05     19.83 o 
  -2  26   2      699.75      675.36     18.50 o 
  -1  26   2       14.10       13.77      5.57 o 
   0  26   2      313.92      311.33     11.67 o 
   1  26   2       69.49       68.85      7.28 o 
   2  26   2      541.99      554.03     14.29 o 
   3  26   2      440.15      472.57     16.27 o 
   4  26   2      165.50      141.86     11.40 o 
   5  26   2       25.05       33.42      9.81 o 
   6  26   2        4.45       10.36      9.27 o 
  -8  27   2       10.14       14.88     16.25 o 
  -7  27   2      727.57      767.04     21.10 o 
  -6  27   2      328.79      325.53     14.47 o 
  -5  27   2        2.01        3.46      7.18 o 
  -4  27   2      101.66       81.35     10.50 o 
  -3  27   2      614.77      607.14     32.90 o 
  -2  27   2       96.02      106.53      9.30 o 
  -1  27   2      429.04      431.44     14.56 o 
   0  27   2       40.96       49.26      6.84 o 
   1  27   2       77.61       81.53      8.49 o 
   2  27   2        0.16       -1.68      6.12 o 
   3  27   2      868.43      882.58     24.45 o 
   4  27   2      299.58      281.12     14.15 o 
   5  27   2        1.73       12.08      9.19 o 
   6  27   2      345.39      369.95     22.69 o 
  -7  28   2       19.00       17.64     10.25 o 
  -6  28   2      316.35      314.34     14.38 o 
  -5  28   2       57.49       30.49      9.37 o 
  -4  28   2      426.90      365.78     16.50 o 
  -3  28   2        5.29       10.94      7.41 o 
  -2  28   2      257.55      267.79     12.58 o 
  -1  28   2       56.37       44.11      7.41 o 
   0  28   2      778.77      720.31     18.55 o 
   1  28   2      189.74      169.63     12.03 o 
   2  28   2     1088.04     1127.72     25.67 o 
   3  28   2        1.45        2.20      6.67 o 
   4  28   2        4.29        5.60      7.22 o 
   5  28   2       47.84       58.70     11.47 o 
   6  28   2       13.95       -8.69     15.47 o 
  -7  29   2      337.37      393.11     33.28 o 
  -6  29   2       37.28       33.03      9.23 o 
  -5  29   2        2.10       -7.38      7.38 o 
  -4  29   2      196.92      178.95     15.49 o 
  -3  29   2        5.39       11.89      8.33 o 
  -2  29   2        6.54       13.19      6.82 o 
  -1  29   2      322.23      297.58     13.14 o 
   0  29   2       68.48       40.07      7.86 o 
   1  29   2      372.22      381.78     14.71 o 
   2  29   2      136.29      120.93     12.50 o 
   3  29   2      660.72      711.88     29.34 o 
   4  29   2        3.56       -6.97      6.97 o 
   5  29   2       99.97       80.44     16.71 o 
  -6  30   2      184.04      174.67     27.16 o 
  -5  30   2      118.75      120.24     12.85 o 
  -4  30   2       25.18       13.45      8.31 o 
  -3  30   2      155.98      138.15     12.80 o 
  -2  30   2      515.53      481.25     16.51 o 
  -1  30   2       45.45       50.17      8.41 o 
   0  30   2      978.71     1010.38     24.95 o 
   1  30   2       72.77       72.21      9.36 o 
   2  30   2      378.84      406.94     20.06 o 
   3  30   2        4.58        5.97      7.74 o 
   4  30   2       19.67        9.47      8.46 o 
   5  30   2       21.09       33.47     24.28 o 
  -5  31   2      119.84       97.73     14.98 o 
  -4  31   2       10.22       12.39      8.90 o 
  -3  31   2        3.87        5.87      8.18 o 
  -2  31   2      114.10      128.32     10.69 o 
  -1  31   2      376.38      407.10     15.71 o 
   0  31   2      137.91      131.22     11.87 o 
   1  31   2      448.53      463.10     16.94 o 
   2  31   2       59.34       58.74     10.68 o 
   3  31   2       46.12       41.73      9.63 o 
   4  31   2       24.47       19.76     14.49 o 
  -4  32   2      257.57      238.26     28.20 o 
  -3  32   2      431.43      430.21     19.32 o 
  -2  32   2       93.07      106.05     11.48 o 
  -1  32   2       36.36       38.87      9.44 o 
   0  32   2      753.17      806.52     23.26 o 
   1  32   2       53.59       56.25      9.38 o 
   2  32   2       93.23      101.66     11.72 o 
   3  32   2        1.18       -4.55      9.37 o 
  -4  33   2       21.57       38.25     23.91 o 
  -3  33   2       48.10       47.07     17.81 o 
  -2  33   2      374.71      377.37     26.19 o 
  -1  33   2       32.96       31.78     12.43 o 
   0  33   2       70.37       85.34     10.47 o 
   1  33   2      263.62      296.01     18.40 o 
   2  33   2      373.98      391.35     46.71 o 
  -3  34   2       13.90       28.69     23.54 o 
  -1  34   2       43.47       17.65     25.75 o 
   0  34   2       79.75       53.70     28.32 o 
 -11   0   3        2.29       -5.29     10.52 o 
  -9   0   3       75.45       69.01     10.26 o 
  -7   0   3       96.76       90.29      7.77 o 
  -5   0   3     2160.58     1981.39     26.05 o 
  -3   0   3    14715.79    16475.41    159.14 o 
  -1   0   3      231.47      311.25     10.86 o 
   1   0   3     7914.04     8147.40    134.83 o 
   3   0   3      133.21       83.92      6.30 o 
   5   0   3     1757.50     1649.19     33.83 o 
   7   0   3      433.15      421.02     21.02 o 
   9   0   3       23.53       18.66      9.42 o 
 -12   1   3       28.21       40.69     10.98 o 
 -11   1   3      246.17      226.73     14.24 o 
 -10   1   3      621.31      614.38     18.75 o 
  -9   1   3       39.62       45.54      6.37 o 
  -8   1   3       35.41       33.66      4.72 o 
  -7   1   3      109.47       97.72      5.51 o 
  -6   1   3     2953.26     2858.76     26.68 o 
  -5   1   3      607.39      660.57      8.96 o 
  -4   1   3     2713.31     2347.11     21.85 o 
  -3   1   3      182.03      151.08      5.34 o 
  -2   1   3     2429.89     2597.85     18.92 o 
  -1   1   3      736.86      850.88      9.84 o 
   0   1   3     6861.05     6667.95     45.55 o 
   1   1   3      863.61      955.25      9.71 o 
   2   1   3     6385.16     6604.10     56.62 o 
   3   1   3        0.42       -2.18      2.18 o 
   4   1   3     4544.57     4457.83     40.67 o 
   5   1   3      128.85      139.96      6.32 o 
   6   1   3     1457.76     1384.66     22.55 o 
   7   1   3      397.58      383.22     12.78 o 
   8   1   3       62.97       49.44      7.47 o 
   9   1   3      129.66      128.37     10.46 o 
  10   1   3     1436.42     1459.83     29.07 o 
 -12   2   3       70.42       98.02     13.09 o 
 -11   2   3       65.02       73.86     11.21 o 
 -10   2   3       70.92       60.61      8.75 o 
  -9   2   3      110.06      107.09      7.42 o 
  -8   2   3       15.44       16.13      4.05 o 
  -7   2   3      603.53      623.45     12.55 o 
  -6   2   3       46.82       42.97      3.56 o 
  -5   2   3     5081.09     5167.35     39.86 o 
  -4   2   3    13180.49    13961.78     96.86 o 
  -3   2   3     1469.93     1354.57     12.70 o 
  -2   2   3      683.60      662.77      6.81 o 
  -1   2   3      684.99      828.05      9.35 o 
   0   2   3     7853.67     8326.32     56.12 o 
   1   2   3     5249.70     5338.20     39.29 o 
   2   2   3        5.58       16.00      2.47 o 
   3   2   3     2613.01     2590.92     25.63 o 
   4   2   3     1298.22     1349.95     17.10 o 
   5   2   3      159.78      149.42      6.96 o 
   6   2   3      532.33      528.59     13.59 o 
   7   2   3        4.35       10.75      5.42 o 
   8   2   3      387.93      411.12     14.08 o 
   9   2   3      293.83      294.90     15.39 o 
  10   2   3      167.53      197.99     13.93 o 
 -12   3   3        2.40       -5.59      9.40 o 
 -11   3   3      326.12      331.13     17.20 o 
 -10   3   3      329.41      280.98     13.49 o 
  -9   3   3       21.64       18.81      5.06 o 
  -8   3   3      980.84      947.41     16.52 o 
  -7   3   3      960.99      970.05     16.09 o 
  -6   3   3     1927.14     1938.64     20.14 o 
  -5   3   3      610.13      652.98      8.88 o 
  -4   3   3     6706.79     6973.56     50.98 o 
  -3   3   3     4728.73     4524.86     33.86 o 
  -2   3   3      212.14      312.03      5.29 o 
  -1   3   3     2493.94     2298.24     19.62 o 
   0   3   3     1545.84     1505.09     12.91 o 
   1   3   3       53.69       51.37      2.53 o 
   2   3   3     2885.58     2748.84     22.70 o 
   3   3   3      597.10      629.15      9.76 o 
   4   3   3      645.45      658.27     12.24 o 
   5   3   3        2.24        2.03      3.15 o 
   6   3   3      602.30      591.63     15.19 o 
   7   3   3     1023.65     1002.45     20.07 o 
   8   3   3      353.32      360.38     13.40 o 
   9   3   3      448.82      443.92     15.70 o 
  10   3   3      579.31      589.48     19.93 o 
 -12   4   3        0.33       -0.76      9.79 o 
 -11   4   3      461.07      454.70     20.12 o 
 -10   4   3       23.73       14.97      6.90 o 
  -9   4   3      382.48      382.29     11.45 o 
  -8   4   3      211.65      238.10     10.08 o 
  -7   4   3     1919.39     1902.87     21.01 o 
  -6   4   3      507.22      452.34      8.48 o 
  -5   4   3     1250.88     1265.65     13.43 o 
  -4   4   3    15414.85    16250.74    107.66 o 
  -3   4   3    10622.29    10715.97     75.00 o 
  -2   4   3      156.88      161.37      3.99 o 
  -1   4   3     1109.09     1108.94     10.98 o 
   0   4   3     2730.14     2660.65     19.65 o 
   1   4   3       48.98       30.44      2.11 o 
   2   4   3     1103.71     1197.30     13.16 o 
   3   4   3     1829.18     1586.27     16.01 o 
   4   4   3      919.78     1023.81     13.86 o 
   5   4   3      300.64      308.68      8.72 o 
   6   4   3      242.29      206.88      8.66 o 
   7   4   3      675.86      676.25     20.17 o 
   8   4   3      418.06      421.07     14.37 o 
   9   4   3      502.35      539.45     17.11 o 
  10   4   3      108.06      108.79     11.85 o 
 -12   5   3      993.82      970.10     33.68 o 
 -11   5   3       37.03       45.05     10.39 o 
 -10   5   3      124.09      138.08     11.16 o 
  -9   5   3      112.49      109.97      7.69 o 
  -8   5   3     1948.94     1940.02     25.53 o 
  -7   5   3      900.30      911.28     14.24 o 
  -6   5   3      163.70      132.69      5.19 o 
  -5   5   3      216.57      229.76      5.82 o 
  -4   5   3      850.98      955.16     10.13 o 
  -3   5   3     2482.35     2637.48     24.15 o 
  -2   5   3     3123.17     2783.44     21.37 o 
  -1   5   3      200.24      233.97      4.37 o 
   0   5   3     7162.46     7559.21     49.93 o 
   1   5   3     1765.75     2061.70     15.99 o 
   2   5   3      239.94      369.72      5.66 o 
   3   5   3     1167.30     1257.08     13.85 o 
   4   5   3      456.82      352.50      7.98 o 
   5   5   3      177.00      154.66      6.92 o 
   6   5   3      350.41      353.03     12.33 o 
   7   5   3      144.63      158.56      9.90 o 
   8   5   3     2257.88     2349.45     34.73 o 
   9   5   3       35.09       48.60      8.96 o 
  10   5   3        2.94        4.85      8.02 o 
 -12   6   3       37.57       64.97     13.73 o 
 -11   6   3      541.91      540.10     28.30 o 
 -10   6   3       89.93      101.47     10.20 o 
  -9   6   3      665.16      673.81     16.04 o 
  -8   6   3       85.07       97.01      6.82 o 
  -7   6   3     2850.56     2792.79     29.45 o 
  -6   6   3       72.85       85.56      4.58 o 
  -5   6   3      648.75      698.80      8.61 o 
  -4   6   3      796.82      797.93      9.85 o 
  -3   6   3     4254.75     4158.55     33.66 o 
  -2   6   3      279.96      295.01      5.50 o 
  -1   6   3    19687.85    20061.50    130.82 o 
   0   6   3     2114.24     2273.70     23.10 o 
   1   6   3      139.33      146.63      3.74 o 
   2   6   3      549.37      570.75      8.46 o 
   3   6   3      629.63      620.31      8.01 o 
   4   6   3      644.06      575.38     12.64 o 
   5   6   3     1007.43      977.75     15.51 o 
   6   6   3      164.00      153.33      7.79 o 
   7   6   3     1841.62     1813.89     26.66 o 
   8   6   3      181.59      184.93     10.99 o 
   9   6   3      223.60      247.09     14.19 o 
  10   6   3      193.77      225.98     15.69 o 
 -12   7   3     1314.74     1321.74     39.98 o 
 -11   7   3      360.67      397.21     18.91 o 
 -10   7   3      702.58      748.32     27.06 o 
  -9   7   3      150.01      148.96      9.48 o 
  -8   7   3      694.26      726.62     15.68 o 
  -7   7   3      369.33      357.38      8.56 o 
  -6   7   3      104.06      149.50      6.01 o 
  -5   7   3        4.00        3.79      2.38 o 
  -4   7   3     3593.09     3591.48     29.33 o 
  -3   7   3       75.13       52.92      3.03 o 
  -2   7   3    12465.69    12138.01     81.12 o 
  -1   7   3      123.59      192.60      3.94 o 
   0   7   3     2089.65     2088.78     18.52 o 
   1   7   3      904.75      892.60      9.30 o 
   2   7   3      217.90      203.50      4.44 o 
   3   7   3       14.08        8.18      1.96 o 
   4   7   3     1757.15     1729.75     19.67 o 
   5   7   3     1005.97      944.84     15.35 o 
   6   7   3     1542.47     1555.58     21.69 o 
   7   7   3      207.11      238.07     10.80 o 
   8   7   3     1059.26     1061.85     22.29 o 
   9   7   3      392.68      392.96     16.39 o 
  10   7   3        8.25       13.07     11.23 o 
 -12   8   3       38.99       42.93     13.14 o 
 -11   8   3      622.10      631.98     31.15 o 
 -10   8   3       18.48       35.63     10.22 o 
  -9   8   3     1373.90     1340.64     23.53 o 
  -8   8   3      108.64      120.78      8.02 o 
  -7   8   3     1294.12     1232.26     17.61 o 
  -6   8   3     1697.73     1604.45     20.46 o 
  -5   8   3      476.11      449.37      7.80 o 
  -4   8   3     1162.11     1178.17     12.87 o 
  -3   8   3     3690.55     3676.36     32.81 o 
  -2   8   3     1362.03     1510.58     13.99 o 
  -1   8   3     4747.63     4625.19     32.36 o 
   0   8   3      998.79     1020.32     11.17 o 
   1   8   3     5230.60     5491.07     38.53 o 
   2   8   3     1435.74     1647.01     14.00 o 
   3   8   3     2479.80     2680.11     22.20 o 
   4   8   3      257.26      244.51      6.99 o 
   5   8   3      288.25      281.26      8.65 o 
   6   8   3      140.35      139.48      8.31 o 
   7   8   3      908.87      919.38     23.57 o 
   8   8   3       25.52       14.99      6.65 o 
   9   8   3      348.53      339.27     14.43 o 
  10   8   3      700.77      679.79     32.61 o 
 -12   9   3       85.13      103.72     30.90 o 
 -11   9   3      151.00      170.40     15.02 o 
 -10   9   3      865.18      873.82     25.66 o 
  -9   9   3       17.11       16.78      6.20 o 
  -8   9   3      195.65      200.42      9.41 o 
  -7   9   3      109.03      112.62      6.51 o 
  -6   9   3      404.04      347.69      8.41 o 
  -5   9   3       59.93       63.53      5.24 o 
  -4   9   3     5280.92     5224.93     40.66 o 
  -3   9   3      347.80      316.30      7.00 o 
  -2   9   3      124.97      110.24      3.34 o 
  -1   9   3       48.58       32.40      2.19 o 
   0   9   3      612.68      560.99      7.24 o 
   1   9   3       54.42       69.46      3.74 o 
   2   9   3      868.45      913.40      9.62 o 
   3   9   3       31.03       25.53      2.80 o 
   4   9   3      227.06      267.42      7.36 o 
   5   9   3       34.69       33.21      4.97 o 
   6   9   3     2443.91     2344.90     30.35 o 
   7   9   3      693.87      664.94     16.84 o 
   8   9   3       15.79       21.35      6.68 o 
   9   9   3      278.43      284.74     13.98 o 
  10   9   3       98.79       94.44     23.91 o 
 -12  10   3       23.23       -0.74     22.44 o 
 -11  10   3      361.56      340.26     20.60 o 
 -10  10   3       28.32       39.93      9.65 o 
  -9  10   3     1098.74     1135.81     23.37 o 
  -8  10   3      164.58      160.12      9.91 o 
  -7  10   3     1067.09     1046.89     16.47 o 
  -6  10   3       16.17       16.77      3.49 o 
  -5  10   3     7360.83     7050.42     60.03 o 
  -4  10   3      314.23      314.47      9.78 o 
  -3  10   3      816.37      774.75     11.26 o 
  -2  10   3      230.47      256.11      6.49 o 
  -1  10   3     1270.03     1155.30     11.28 o 
   0  10   3     2298.93     2376.91     20.06 o 
   1  10   3    10167.37    10072.38     69.70 o 
   2  10   3       61.21       67.98      3.25 o 
   3  10   3     1055.58     1029.53     11.42 o 
   4  10   3        3.88        2.12      3.01 o 
   5  10   3     1074.94      988.97     17.23 o 
   6  10   3      239.20      274.73     11.86 o 
   7  10   3      326.14      340.39     12.90 o 
   8  10   3        9.69        7.51      6.33 o 
   9  10   3       33.37       24.00      7.63 o 
  10  10   3      221.05      176.55     37.88 o 
 -12  11   3      167.93      107.03     31.26 o 
 -11  11   3       15.03        1.83      8.91 o 
 -10  11   3      245.92      229.94     15.69 o 
  -9  11   3      146.56      138.79     10.33 o 
  -8  11   3     1555.49     1534.10     24.71 o 
  -7  11   3       65.78       89.93      6.56 o 
  -6  11   3     3297.04     3175.66     32.74 o 
  -5  11   3       22.63       42.56      4.88 o 
  -4  11   3     2479.77     2429.59     27.89 o 
  -3  11   3      626.97      657.43     10.89 o 
  -2  11   3      211.83      193.96      4.89 o 
  -1  11   3        0.19        7.05      3.37 o 
   0  11   3     8132.79     8448.40     57.19 o 
   1  11   3       52.16       59.26      3.29 o 
   2  11   3     1405.28     1314.24     12.87 o 
   3  11   3      110.79      120.48      4.58 o 
   4  11   3       12.19        8.72      3.67 o 
   5  11   3     1105.27     1004.04     17.86 o 
   6  11   3     2178.19     2117.27     28.80 o 
   7  11   3       90.18       99.80      8.57 o 
   8  11   3      988.03      933.10     23.13 o 
   9  11   3       82.84       36.78      8.80 o 
 -12  12   3        5.16       70.25     29.06 o 
 -11  12   3       76.42       88.06     12.63 o 
 -10  12   3       28.07       16.49      8.71 o 
  -9  12   3      238.14      250.31     12.07 o 
  -8  12   3        3.38       10.67      5.22 o 
  -7  12   3      149.81      166.70      8.78 o 
  -6  12   3     1098.06     1091.80     15.73 o 
  -5  12   3     4537.08     4380.28     39.28 o 
  -4  12   3      160.50      138.72      5.90 o 
  -3  12   3     1340.14     1424.01     17.08 o 
  -2  12   3        3.45       -1.37      1.82 o 
  -1  12   3      289.99      279.89      5.16 o 
   0  12   3     1395.49     1401.58     13.67 o 
   1  12   3     1562.73     1446.16     14.79 o 
   2  12   3      221.13      266.12      6.08 o 
   3  12   3      421.91      371.11      7.51 o 
   4  12   3       64.31       41.92      4.97 o 
   5  12   3     1165.60     1227.51     19.89 o 
   6  12   3        0.39        8.88      4.90 o 
   7  12   3        5.72        2.10      5.53 o 
   8  12   3        4.00       11.82      6.82 o 
   9  12   3        3.51        4.56      8.49 o 
 -11  13   3      170.50      167.37     18.68 o 
 -10  13   3      126.98      164.05     14.43 o 
  -9  13   3        0.08       -4.03      5.85 o 
  -8  13   3     1175.63     1147.78     21.52 o 
  -7  13   3        0.15        0.67      3.76 o 
  -6  13   3      917.21      956.73     18.29 o 
  -5  13   3      681.17      631.63     12.10 o 
  -4  13   3     4260.20     4336.41     40.03 o 
  -3  13   3      162.72      120.55      5.28 o 
  -2  13   3       20.44       23.14      2.62 o 
  -1  13   3     3603.20     3636.06     26.97 o 
   0  13   3     5655.86     5838.31     41.81 o 
   1  13   3        0.92       -1.24      1.99 o 
   2  13   3     1634.29     1561.76     17.22 o 
   3  13   3      154.82      153.56      5.50 o 
   4  13   3      192.47      166.15      7.77 o 
   5  13   3      697.60      617.73     13.99 o 
   6  13   3     1161.01     1205.16     20.91 o 
   7  13   3      226.74      231.14     11.55 o 
   8  13   3        8.52        4.44      7.05 o 
   9  13   3      615.58      670.64     26.43 o 
 -11  14   3       90.40       82.92     13.03 o 
 -10  14   3        9.43        5.30      8.40 o 
  -9  14   3       39.49       40.28      7.82 o 
  -8  14   3       58.69       66.09      7.47 o 
  -7  14   3      175.92      180.64      8.54 o 
  -6  14   3     1663.33     1718.97     22.70 o 
  -5  14   3      337.31      329.54      9.11 o 
  -4  14   3     1039.42      988.48     15.65 o 
  -3  14   3     1197.68     1166.05     15.52 o 
  -2  14   3        0.72        5.02      2.34 o 
  -1  14   3      125.96      108.00      4.18 o 
   0  14   3     2459.61     2451.29     20.95 o 
   1  14   3       14.29       16.70      2.96 o 
   2  14   3       68.93       55.42      4.10 o 
   3  14   3      346.29      316.86      7.48 o 
   4  14   3       55.56       45.31      5.36 o 
   5  14   3      576.34      546.38     13.33 o 
   6  14   3      101.30      120.95      8.30 o 
   7  14   3      393.85      397.98     14.06 o 
   8  14   3       27.08       27.80      8.94 o 
   9  14   3      103.07      113.12     13.21 o 
 -11  15   3        0.19        6.42      9.39 o 
 -10  15   3       82.28       71.52     11.65 o 
  -9  15   3       29.28       27.99      7.29 o 
  -8  15   3     1034.85     1008.88     20.62 o 
  -7  15   3      487.79      499.49     16.45 o 
  -6  15   3       42.12       30.36      4.75 o 
  -5  15   3       38.07       42.42      4.95 o 
  -4  15   3      698.55      647.35     15.56 o 
  -3  15   3     2045.75     2061.04     27.78 o 
  -2  15   3      890.88      716.74     10.74 o 
  -1  15   3     1809.58     1701.21     17.04 o 
   0  15   3     2326.72     2320.68     20.75 o 
   1  15   3      439.96      402.76      8.20 o 
   2  15   3      855.22      804.37     12.02 o 
   3  15   3       63.22       56.09      4.28 o 
   4  15   3      743.64      656.23     13.87 o 
   5  15   3       97.52       76.36      7.13 o 
   6  15   3      853.16      941.14     18.73 o 
   7  15   3      234.49      201.71     11.52 o 
   8  15   3      829.29      908.76     25.75 o 
   9  15   3      377.59      411.66     32.50 o 
 -11  16   3      138.53      120.68     22.88 o 
 -10  16   3       20.37       15.65      9.24 o 
  -9  16   3      294.80      256.14     13.22 o 
  -8  16   3       12.99       13.69      5.98 o 
  -7  16   3      656.61      682.67     14.59 o 
  -6  16   3      110.41      118.07      7.18 o 
  -5  16   3     1338.05     1344.77     20.56 o 
  -4  16   3      185.39      170.64      7.02 o 
  -3  16   3     1492.81     1340.61     19.01 o 
  -2  16   3      153.46      142.88      6.02 o 
  -1  16   3     2715.23     2589.87     23.66 o 
   0  16   3     2070.68     1962.93     19.63 o 
   1  16   3       23.24       19.52      3.25 o 
   2  16   3       16.30       11.84      3.14 o 
   3  16   3     1801.19     1746.86     19.23 o 
   4  16   3        0.21       -0.57      4.00 o 
   5  16   3      551.51      566.44     13.83 o 
   6  16   3       18.86       19.77      5.81 o 
   7  16   3      597.88      614.82     18.76 o 
   8  16   3       13.46       13.39      8.91 o 
   9  16   3      276.06      248.27     42.67 o 
 -10  17   3       54.46       61.03     11.34 o 
  -9  17   3        0.90       -3.59      6.35 o 
  -8  17   3      791.78      762.57     18.32 o 
  -7  17   3        0.00       -1.96      4.30 o 
  -6  17   3      430.27      402.38     11.17 o 
  -5  17   3      162.38      154.52      7.96 o 
  -4  17   3        5.14        4.49      3.40 o 
  -3  17   3      295.89      320.08      8.80 o 
  -2  17   3     4041.59     3789.15     39.04 o 
  -1  17   3       84.08       83.74      4.46 o 
   0  17   3      262.26      267.30      8.96 o 
   1  17   3      448.36      397.10      9.06 o 
   2  17   3        5.97        5.58      3.11 o 
   3  17   3      173.99      178.92      6.62 o 
   4  17   3      485.08      474.98     12.49 o 
   5  17   3       18.92       14.60      5.20 o 
   6  17   3      539.28      499.00     15.20 o 
   7  17   3       20.79       32.28     10.91 o 
   8  17   3      594.59      630.43     22.26 o 
   9  17   3       63.72       27.59     25.75 o 
 -10  18   3       69.77       60.19     11.70 o 
  -9  18   3      225.68      231.67     13.13 o 
  -8  18   3        4.63       -0.10      5.16 o 
  -7  18   3       69.83       76.36      6.97 o 
  -6  18   3     1886.16     1789.76     31.09 o 
  -5  18   3       76.29       81.60      6.63 o 
  -4  18   3      287.23      216.04      8.40 o 
  -3  18   3     3131.20     3026.69     41.08 o 
  -2  18   3       40.63       50.41      6.54 o 
  -1  18   3     2286.99     2291.52     23.48 o 
   0  18   3      967.95      931.19     15.32 o 
   1  18   3      302.58      274.36      7.97 o 
   2  18   3      220.70      245.25     10.74 o 
   3  18   3      276.01      292.97      8.64 o 
   4  18   3      104.07       98.51      9.75 o 
   5  18   3       70.24       81.32      7.79 o 
   6  18   3      243.07      226.26     11.51 o 
   7  18   3      674.13      663.69     19.84 o 
   8  18   3       73.30       55.51     10.67 o 
 -10  19   3      243.48      318.79     19.09 o 
  -9  19   3       62.96       35.92      8.21 o 
  -8  19   3      286.50      276.71     11.72 o 
  -7  19   3      132.02      126.83      8.34 o 
  -6  19   3      335.66      364.07     11.29 o 
  -5  19   3      298.88      268.33      9.95 o 
  -4  19   3     1076.45     1034.83     16.89 o 
  -3  19   3      780.68      730.46     14.87 o 
  -2  19   3     2591.08     2546.58     29.32 o 
  -1  19   3     3570.31     3534.02     34.91 o 
   0  19   3      709.68      705.64     11.83 o 
   1  19   3     1635.45     1604.41     19.20 o 
   2  19   3       11.86       11.82      3.79 o 
   3  19   3       96.53       84.52      5.69 o 
   4  19   3        2.99        8.91      5.15 o 
   5  19   3       58.84       50.86      7.24 o 
   6  19   3     1029.36     1014.32     25.39 o 
   7  19   3       63.16       53.04      9.19 o 
   8  19   3       95.98      113.03     12.78 o 
 -10  20   3        4.03       20.51     12.68 o 
  -9  20   3      187.44      234.45     14.21 o 
  -8  20   3       24.78       24.63      6.81 o 
  -7  20   3        5.98        6.05      5.38 o 
  -6  20   3      327.73      315.93     10.86 o 
  -5  20   3      841.34      832.54     16.86 o 
  -4  20   3     1946.42     1862.66     27.99 o 
  -3  20   3      556.99      602.65     13.71 o 
  -2  20   3      198.96      175.41      8.74 o 
  -1  20   3     1237.86     1283.73     19.25 o 
   0  20   3     2512.96     2383.72     26.60 o 
   1  20   3      776.86      776.80     12.47 o 
   2  20   3       11.89        7.06      3.77 o 
   3  20   3       26.81       21.42      4.55 o 
   4  20   3       20.93       10.21      5.31 o 
   5  20   3      179.07      219.20     11.13 o 
   6  20   3      136.11      144.01     12.72 o 
   7  20   3      252.66      277.00     14.48 o 
   8  20   3       53.46       27.00     13.95 o 
 -10  21   3      507.38      515.67     51.13 o 
  -9  21   3       35.33       31.86      8.57 o 
  -8  21   3       11.60       15.74      6.51 o 
  -7  21   3      548.38      520.98     17.55 o 
  -6  21   3      215.47      217.37      9.90 o 
  -5  21   3       14.01       10.67      5.28 o 
  -4  21   3      830.20      862.74     18.41 o 
  -3  21   3      739.55      765.98     21.33 o 
  -2  21   3        4.29        4.83      4.04 o 
  -1  21   3     1040.06      969.03     21.79 o 
   0  21   3     1453.91     1451.06     19.91 o 
   1  21   3      175.68      172.65      7.27 o 
   2  21   3      507.36      504.10     10.96 o 
   3  21   3       59.24       63.93      6.22 o 
   4  21   3      535.27      557.03     16.43 o 
   5  21   3       18.52        8.84      7.23 o 
   6  21   3      912.82      917.29     24.78 o 
   7  21   3        1.52       -1.17      7.51 o 
   8  21   3       33.49       12.51     23.91 o 
  -9  22   3      394.02      403.45     17.06 o 
  -8  22   3      213.63      235.89     12.20 o 
  -7  22   3      288.20      298.01     12.03 o 
  -6  22   3        1.34        0.99      5.28 o 
  -5  22   3     1947.69     1948.04     30.40 o 
  -4  22   3      163.08      174.54     10.05 o 
  -3  22   3        8.28        1.26      4.54 o 
  -2  22   3       31.63       22.04      4.87 o 
  -1  22   3       25.53       23.30      4.82 o 
   0  22   3        0.07        1.44      3.84 o 
   1  22   3     2567.17     2542.02     28.80 o 
   2  22   3        9.04        6.33      4.50 o 
   3  22   3      889.61      890.85     16.75 o 
   4  22   3       33.99       36.30      6.99 o 
   5  22   3      821.24      812.05     22.72 o 
   6  22   3       21.34       16.70      7.86 o 
   7  22   3        6.10       10.78      8.40 o 
  -9  23   3      189.19      168.14     11.71 o 
  -8  23   3       30.28       34.79      7.70 o 
  -7  23   3       31.99       23.59      7.03 o 
  -6  23   3      581.83      575.38     15.78 o 
  -5  23   3       15.19       43.23      6.83 o 
  -4  23   3     1873.34     1877.50     29.67 o 
  -3  23   3       37.84       32.02      5.88 o 
  -2  23   3      848.41      802.87     16.00 o 
  -1  23   3      116.46      123.03      7.68 o 
   0  23   3      256.29      242.89     10.06 o 
   1  23   3       92.13       97.69      6.76 o 
   2  23   3      463.42      456.49     12.28 o 
   3  23   3        0.35       -0.44      4.93 o 
   4  23   3      601.59      589.05     20.45 o 
   5  23   3      103.08       90.58     10.61 o 
   6  23   3       52.03       50.71      9.76 o 
   7  23   3      350.49      362.03     16.98 o 
  -9  24   3      191.32      215.54     19.31 o 
  -8  24   3       23.22       19.08      7.95 o 
  -7  24   3     1465.04     1452.12     27.76 o 
  -6  24   3      135.55      138.16     10.49 o 
  -5  24   3     3000.88     2910.89     40.37 o 
  -4  24   3       87.67      102.68      8.75 o 
  -3  24   3      118.96      128.67      8.59 o 
  -2  24   3       57.68       43.55      5.98 o 
  -1  24   3       42.81       51.04      6.08 o 
   0  24   3        8.68        7.71      4.85 o 
   1  24   3     2034.09     2041.52     29.90 o 
   2  24   3      490.59      476.67     12.81 o 
   3  24   3     1130.60     1175.17     28.83 o 
   4  24   3      408.55      414.55     18.37 o 
   5  24   3      256.73      250.27     14.75 o 
   6  24   3      101.47      122.10     12.61 o 
   7  24   3       22.09       58.08     15.95 o 
  -9  25   3       97.45       84.25     17.87 o 
  -8  25   3      264.74      267.61     16.77 o 
  -7  25   3       18.39       16.20      7.18 o 
  -6  25   3      927.93      946.38     23.41 o 
  -5  25   3       19.19       18.38      6.54 o 
  -4  25   3      883.08      876.43     21.27 o 
  -3  25   3      589.74      570.21     15.03 o 
  -2  25   3        2.67        5.04      4.85 o 
  -1  25   3      329.23      333.91     11.88 o 
   0  25   3     1016.22     1048.13     23.88 o 
   1  25   3        1.00        5.59      5.12 o 
   2  25   3      750.55      745.97     19.45 o 
   3  25   3      198.06      208.10     11.91 o 
   4  25   3      348.75      333.33     16.93 o 
   5  25   3       12.30        0.88      8.61 o 
   6  25   3       83.95       75.73     11.29 o 
  -8  26   3       25.43       24.15     10.74 o 
  -7  26   3      469.72      528.61     17.73 o 
  -6  26   3       56.38       49.60      8.67 o 
  -5  26   3       89.45       76.13      9.44 o 
  -4  26   3      681.87      665.78     28.20 o 
  -3  26   3      502.97      494.06     14.59 o 
  -2  26   3      108.14       97.50      8.34 o 
  -1  26   3      567.51      591.21     15.64 o 
   0  26   3      284.48      307.99     14.34 o 
   1  26   3      151.16      151.04      9.65 o 
   2  26   3       28.76       25.61      6.32 o 
   3  26   3      739.40      814.63     19.78 o 
   4  26   3        2.34        3.33      7.92 o 
   5  26   3       66.64       65.16     11.85 o 
   6  26   3       83.60       49.86     14.54 o 
  -8  27   3      409.96      381.77     55.36 o 
  -7  27   3       75.17       51.14      9.23 o 
  -6  27   3      353.81      364.10     16.04 o 
  -5  27   3       10.86        4.78      6.98 o 
  -4  27   3      174.08      162.58     11.13 o 
  -3  27   3     1238.19     1215.54     26.30 o 
  -2  27   3     1120.27     1125.32     22.07 o 
  -1  27   3      215.35      218.31     11.94 o 
   0  27   3      210.54      222.96     11.05 o 
   1  27   3       84.93       77.92      8.44 o 
   2  27   3      595.44      603.69     17.26 o 
   3  27   3       14.27       25.00      7.70 o 
   4  27   3      605.82      602.85     23.10 o 
   5  27   3      109.86       95.72     13.05 o 
   6  27   3        4.54        7.24     15.98 o 
  -7  28   3      211.92      238.16     18.13 o 
  -6  28   3       20.00        9.14      7.86 o 
  -5  28   3       17.19       14.58      7.55 o 
  -4  28   3        4.21        6.94      7.52 o 
  -3  28   3     1054.99     1100.29     25.61 o 
  -2  28   3        1.31       11.82      6.26 o 
  -1  28   3      681.69      664.84     17.19 o 
   0  28   3      117.95      113.98      9.28 o 
   1  28   3       37.87       24.33      6.64 o 
   2  28   3      168.00      178.75     13.56 o 
   3  28   3      200.19      224.74     13.92 o 
   4  28   3       44.35       45.42     11.05 o 
   5  28   3       15.18       -0.55     11.98 o 
  -7  29   3        0.97       22.44     26.11 o 
  -6  29   3       91.03       55.95     11.50 o 
  -5  29   3       17.97        6.41      8.54 o 
  -4  29   3       91.76       83.27     11.20 o 
  -3  29   3      149.18      124.71     14.74 o 
  -2  29   3     1196.83     1209.05     29.30 o 
  -1  29   3       88.62       86.78      8.89 o 
   0  29   3      128.64      148.89     10.32 o 
   1  29   3       98.09      105.71      9.41 o 
   2  29   3      308.81      294.19     14.71 o 
   3  29   3       18.15       24.74      8.16 o 
   4  29   3      206.37      215.96     18.76 o 
   5  29   3       77.95       91.65     20.11 o 
  -6  30   3      177.45      175.08     35.68 o 
  -5  30   3       16.97       24.38      9.57 o 
  -4  30   3      311.99      274.11     16.23 o 
  -3  30   3      136.87      166.78     13.88 o 
  -2  30   3      102.70      109.94     11.20 o 
  -1  30   3      444.49      446.90     14.88 o 
   0  30   3       95.35      138.99     11.32 o 
   1  30   3      226.74      241.29     13.33 o 
   2  30   3      464.43      473.76     17.88 o 
   3  30   3       15.49        3.50      8.47 o 
   4  30   3        3.18       11.79     15.43 o 
  -5  31   3        1.50        8.00     15.32 o 
  -4  31   3      172.05      145.89     13.92 o 
  -3  31   3      387.37      373.06     26.96 o 
  -2  31   3      127.81      117.97     11.45 o 
  -1  31   3      189.13      206.46     12.83 o 
   0  31   3      253.55      262.41     13.89 o 
   1  31   3       23.94       22.26      8.76 o 
   2  31   3        8.21       11.07      8.32 o 
   3  31   3       75.49       81.01     17.71 o 
  -4  32   3       54.61       44.73     17.78 o 
  -3  32   3        7.83        6.85      8.82 o 
  -2  32   3        0.46       10.74      8.38 o 
  -1  32   3        2.53        9.26      7.75 o 
   0  32   3      128.34      136.88     12.68 o 
   1  32   3      382.03      412.97     18.05 o 
   2  32   3       25.74       25.45     10.80 o 
   3  32   3        2.34       -1.97     12.54 o 
  -3  33   3       54.78       56.39     18.98 o 
  -2  33   3       24.32       26.66     17.07 o 
  -1  33   3       51.23       24.47     17.81 o 
   0  33   3      627.56      745.27     35.25 o 
   1  33   3       37.39       22.07     25.38 o 
   2  33   3       95.11       90.48     28.69 o 
  -2  34   3        8.19       30.53     24.28 o 
 -12   0   4      122.18      178.09     26.09 o 
 -10   0   4      684.71      731.48     24.76 o 
  -8   0   4     3304.06     3116.04     56.75 o 
  -6   0   4     2052.98     2178.34     29.55 o 
  -4   0   4       28.64       50.72      4.33 o 
  -2   0   4       31.66       45.87      3.60 o 
   0   0   4     3183.77     2734.01     29.46 o 
   2   0   4     7794.07     7802.07     90.24 o 
   4   0   4      963.27      994.13     21.11 o 
   6   0   4      545.25      565.66     20.63 o 
   8   0   4      159.65      188.40     19.91 o 
  10   0   4      858.19      994.93     69.88 o 
 -12   1   4       17.20       -6.76      9.95 o 
 -11   1   4       69.64       87.14     11.66 o 
 -10   1   4        6.80        2.21      5.58 o 
  -9   1   4      944.67      990.73     19.25 o 
  -8   1   4      110.53      119.97      7.78 o 
  -7   1   4      467.46      430.80     11.79 o 
  -6   1   4       69.82       66.73      3.91 o 
  -5   1   4     1472.68     1368.69     16.61 o 
  -4   1   4     1708.90     1862.20     17.28 o 
  -3   1   4      116.89      126.04      3.71 o 
  -2   1   4      890.57     1118.97     11.16 o 
  -1   1   4      285.80      430.32      6.47 o 
   0   1   4      962.59     1011.64     10.17 o 
   1   1   4     5475.09     5416.53     37.88 o 
   2   1   4     1082.89     1042.43     16.47 o 
   3   1   4      107.70      134.49      5.67 o 
   4   1   4        7.90        6.33      3.15 o 
   5   1   4       27.75       30.78      4.87 o 
   6   1   4        0.40       -0.22      4.66 o 
   7   1   4       35.73       26.55      6.57 o 
   8   1   4       27.51       20.04      6.65 o 
   9   1   4      354.31      339.31     14.76 o 
  10   1   4        2.30        0.74     13.15 o 
 -12   2   4       59.26       65.57     11.82 o 
 -11   2   4     1773.70     1736.14     37.80 o 
 -10   2   4       16.76       11.17      5.84 o 
  -9   2   4       57.00       29.17      5.90 o 
  -8   2   4     1058.10     1026.79     17.21 o 
  -7   2   4       50.16       52.63      4.84 o 
  -6   2   4     1049.08     1072.07     12.96 o 
  -5   2   4       11.04        9.23      2.34 o 
  -4   2   4      525.92      417.77      8.35 o 
  -3   2   4      273.91      269.27      5.60 o 
  -2   2   4     4007.11     4165.45     31.87 o 
  -1   2   4     5414.10     5220.17     41.22 o 
   0   2   4     2462.30     2340.61     18.47 o 
   1   2   4      144.74      190.45      5.82 o 
   2   2   4     5079.24     5042.32     46.87 o 
   3   2   4     1089.66     1088.60     15.00 o 
   4   2   4       92.81      103.07      5.84 o 
   5   2   4     1260.29     1238.95     20.34 o 
   6   2   4      623.81      647.80     15.88 o 
   7   2   4        9.93       11.63      5.75 o 
   8   2   4      118.64      111.16      9.59 o 
   9   2   4       45.34       42.53      8.31 o 
  10   2   4       79.13       99.22     29.61 o 
 -12   3   4        4.61       16.21      9.09 o 
 -11   3   4      134.95      159.60     14.11 o 
 -10   3   4      168.74      197.41     11.63 o 
  -9   3   4        4.75        7.73      5.00 o 
  -8   3   4       10.98       11.49      4.92 o 
  -7   3   4      287.89      293.11      8.68 o 
  -6   3   4      572.91      619.08     16.56 o 
  -5   3   4     2262.36     2164.56     20.82 o 
  -4   3   4     3534.66     3513.91     29.56 o 
  -3   3   4      683.88      619.18      7.03 o 
  -2   3   4      303.20      369.57      7.61 o 
  -1   3   4     1847.17     1763.50     17.59 o 
   0   3   4     1510.64     1589.88     14.23 o 
   1   3   4     1166.47     1125.80     12.49 o 
   2   3   4     4176.73     4242.88     33.66 o 
   3   3   4     1880.31     1839.47     21.08 o 
   4   3   4      114.18      111.52      6.02 o 
   5   3   4      596.00      592.51     13.02 o 
   6   3   4      185.50      190.01     12.12 o 
   7   3   4      551.77      553.77     15.57 o 
   8   3   4        2.63        4.85      6.36 o 
   9   3   4      231.49      247.85     14.59 o 
 -12   4   4     1862.00     1852.80     41.57 o 
 -11   4   4      486.65      552.15     27.17 o 
 -10   4   4      147.98      156.63     10.73 o 
  -9   4   4       33.02       13.29      5.20 o 
  -8   4   4      760.73      800.79     15.17 o 
  -7   4   4       24.23       31.70      5.33 o 
  -6   4   4     1822.65     1745.74     20.26 o 
  -5   4   4       85.48      103.73      4.69 o 
  -4   4   4       18.46        3.26      1.81 o 
  -3   4   4        2.79        1.30      1.49 o 
  -2   4   4      769.29      631.95      7.80 o 
  -1   4   4      784.75      696.50     10.72 o 
   0   4   4      908.63     1041.06     11.04 o 
   1   4   4     1069.81     1067.51     11.20 o 
   2   4   4     1764.96     1746.57     20.83 o 
   3   4   4     1924.94     1927.36     21.90 o 
   4   4   4     2345.54     2238.94     25.27 o 
   5   4   4       34.16       35.79      5.11 o 
   6   4   4      688.81      695.36     16.28 o 
   7   4   4      108.57      131.02      9.58 o 
   8   4   4      460.74      493.30     15.84 o 
   9   4   4        2.00        5.25      7.84 o 
 -12   5   4       30.91       63.78     16.27 o 
 -11   5   4      768.11      768.77     24.92 o 
 -10   5   4      353.18      337.88     13.60 o 
  -9   5   4       60.49       49.13      6.46 o 
  -8   5   4      252.41      239.11      8.93 o 
  -7   5   4     1314.36     1324.91     17.87 o 
  -6   5   4      122.95      124.12      5.59 o 
  -5   5   4     1256.03     1220.83     14.43 o 
  -4   5   4      655.77      676.17      8.37 o 
  -3   5   4     2416.28     2208.13     17.75 o 
  -2   5   4     6454.24     6872.39     50.16 o 
  -1   5   4     1221.40     1222.91     12.23 o 
   0   5   4     3700.94     4085.41     30.84 o 
   1   5   4      420.63      534.74      7.48 o 
   2   5   4     1306.01     1305.71     15.06 o 
   3   5   4     8846.03     8811.68     72.77 o 
   4   5   4      595.79      572.21     11.38 o 
   5   5   4     1932.41     1923.58     25.61 o 
   6   5   4      129.48      132.99      8.66 o 
   7   5   4      324.85      352.19     12.97 o 
   8   5   4       40.12       39.06      7.79 o 
   9   5   4      292.00      281.71     14.82 o 
 -12   6   4     2101.06     2123.79     50.70 o 
 -11   6   4      362.00      387.52     18.69 o 
 -10   6   4       26.42       32.71      6.72 o 
  -9   6   4        0.00       -0.53      4.76 o 
  -8   6   4      274.99      311.66     10.63 o 
  -7   6   4       83.87       81.83      5.49 o 
  -6   6   4      980.32      972.57     14.08 o 
  -5   6   4      281.02      291.38      7.12 o 
  -4   6   4     3024.68     2892.94     24.90 o 
  -3   6   4        6.78       15.63      1.93 o 
  -2   6   4     8468.30     8308.48     58.27 o 
  -1   6   4      434.86      468.95      9.12 o 
   0   6   4      462.84      498.69      6.69 o 
   1   6   4      201.68      211.26      4.95 o 
   2   6   4     2604.87     2613.74     22.64 o 
   3   6   4      184.27      175.03      6.31 o 
   4   6   4     3451.01     3367.23     32.64 o 
   5   6   4     1544.40     1474.89     20.71 o 
   6   6   4       39.15       37.34      6.30 o 
   7   6   4       44.65       39.06      7.49 o 
   8   6   4      962.56      970.16     23.59 o 
   9   6   4      127.70      130.96     11.94 o 
 -12   7   4      177.22      242.50     24.29 o 
 -11   7   4      574.57      546.75     24.23 o 
 -10   7   4       41.88       42.44      7.12 o 
  -9   7   4      430.76      396.91     13.28 o 
  -8   7   4      464.97      422.98     12.30 o 
  -7   7   4     1318.02     1272.49     19.07 o 
  -6   7   4      181.89      175.33      7.88 o 
  -5   7   4     2594.86     2632.82     23.99 o 
  -4   7   4      174.98      196.94      5.21 o 
  -3   7   4    15731.30    16209.32    103.75 o 
  -2   7   4      119.75       89.01      3.55 o 
  -1   7   4     7206.21     7406.13     52.07 o 
   0   7   4      330.76      335.76      6.64 o 
   1   7   4       20.43       21.53      2.27 o 
   2   7   4     1211.45     1242.88     12.88 o 
   3   7   4     3699.67     3691.41     33.97 o 
   4   7   4      372.85      322.32      8.70 o 
   5   7   4      854.08      880.59     16.75 o 
   6   7   4        7.93        7.54      5.04 o 
   7   7   4        7.04        3.23      6.02 o 
   8   7   4       66.37       69.00      9.49 o 
   9   7   4      115.70      122.20     13.27 o 
 -12   8   4      413.41      435.54     27.34 o 
 -11   8   4     1345.52     1382.04     38.57 o 
 -10   8   4      286.02      281.80     12.29 o 
  -9   8   4      174.01      197.20     10.30 o 
  -8   8   4      593.70      602.51     14.53 o 
  -7   8   4     2018.28     1832.34     25.70 o 
  -6   8   4     2377.63     2298.83     26.99 o 
  -5   8   4       27.04       22.47      2.89 o 
  -4   8   4     4009.55     3906.61     32.05 o 
  -3   8   4      860.12      930.76     10.34 o 
  -2   8   4     9743.71     9741.81     70.26 o 
  -1   8   4     1744.08     1658.56     15.41 o 
   0   8   4      263.86      249.56      5.12 o 
   1   8   4     2023.86     2066.27     17.91 o 
   2   8   4      927.95      945.24     11.01 o 
   3   8   4     1692.96     1723.93     19.82 o 
   4   8   4      410.69      413.70      9.44 o 
   5   8   4      234.26      242.56      8.68 o 
   6   8   4      434.55      389.28     12.00 o 
   7   8   4      307.00      305.22     13.73 o 
   8   8   4      293.01      308.95     17.29 o 
   9   8   4       86.46       85.67     11.99 o 
 -12   9   4      231.17      221.05     22.86 o 
 -11   9   4      240.48      256.02     16.62 o 
 -10   9   4      514.12      535.30     17.11 o 
  -9   9   4      952.91      943.03     19.60 o 
  -8   9   4      936.53      904.75     18.03 o 
  -7   9   4     2247.48     2169.55     27.27 o 
  -6   9   4       35.01       55.37      5.69 o 
  -5   9   4     3222.03     3168.61     29.77 o 
  -4   9   4       41.71       53.82      3.51 o 
  -3   9   4      567.37      501.16     10.13 o 
  -2   9   4     4431.35     4675.16     35.09 o 
  -1   9   4     3186.62     3055.90     25.12 o 
   0   9   4     4304.31     4382.24     32.36 o 
   1   9   4     6367.08     6422.13     45.26 o 
   2   9   4     1735.40     1667.07     15.49 o 
   3   9   4      371.83      345.40      7.85 o 
   4   9   4        7.19        2.55      3.30 o 
   5   9   4     1385.04     1328.65     21.05 o 
   6   9   4      154.99      168.53      9.24 o 
   7   9   4      359.11      362.61     13.50 o 
   8   9   4      258.99      241.32     13.57 o 
   9   9   4      112.99      105.99     12.59 o 
 -12  10   4        1.44       -3.13     17.10 o 
 -11  10   4      202.76      238.08     24.01 o 
 -10  10   4     1740.01     1821.95     32.25 o 
  -9  10   4       36.79       29.49      6.75 o 
  -8  10   4      260.11      243.95     10.13 o 
  -7  10   4      119.94      123.50      6.82 o 
  -6  10   4      586.72      594.08     11.67 o 
  -5  10   4      120.11      133.03      5.72 o 
  -4  10   4     1244.07     1146.37     15.19 o 
  -3  10   4        0.52        0.84      2.15 o 
  -2  10   4     1168.53     1229.50     13.59 o 
  -1  10   4       77.83       75.29      3.41 o 
   0  10   4     2508.05     2355.29     19.95 o 
   1  10   4      998.10     1043.67     11.66 o 
   2  10   4     2048.52     2085.59     17.65 o 
   3  10   4      121.70      108.74      5.56 o 
   4  10   4      262.35      248.30      8.83 o 
   5  10   4       86.16      128.87      7.96 o 
   6  10   4     1851.45     1768.43     26.32 o 
   7  10   4      349.72      354.60     13.55 o 
   8  10   4       14.76       11.89      6.99 o 
   9  10   4       30.52        5.53     12.58 o 
 -11  11   4      259.66      285.55     20.03 o 
 -10  11   4      182.87      195.21     12.69 o 
  -9  11   4     1513.73     1498.81     27.76 o 
  -8  11   4       24.71       34.00      5.88 o 
  -7  11   4       28.98       20.91      4.40 o 
  -6  11   4       47.05       56.89      4.96 o 
  -5  11   4     1259.06     1208.71     15.71 o 
  -4  11   4      174.45      192.12      6.46 o 
  -3  11   4      111.13       91.63      5.01 o 
  -2  11   4      525.41      564.23      8.58 o 
  -1  11   4     2049.34     1877.80     16.70 o 
   0  11   4      201.22      201.85      5.10 o 
   1  11   4    13848.14    13985.43     95.68 o 
   2  11   4      843.85      774.64     10.30 o 
   3  11   4       76.03       69.77      4.83 o 
   4  11   4      167.70      153.98      7.98 o 
   5  11   4      584.32      585.38     13.93 o 
   6  11   4        3.21        1.15      4.95 o 
   7  11   4      802.68      783.99     19.28 o 
   8  11   4        4.08        6.14      6.85 o 
   9  11   4      531.06      488.68     28.16 o 
 -11  12   4       60.34       61.57     11.22 o 
 -10  12   4     2320.19     2217.47     36.78 o 
  -9  12   4      708.31      738.72     19.34 o 
  -8  12   4      838.78      885.53     18.47 o 
  -7  12   4     1355.77     1323.68     19.75 o 
  -6  12   4        5.27        3.20      3.50 o 
  -5  12   4      423.38      381.65      8.60 o 
  -4  12   4      912.77      913.05     13.73 o 
  -3  12   4        2.50       -2.05      2.51 o 
  -2  12   4      771.13      836.43     10.99 o 
  -1  12   4       84.16       90.70      3.82 o 
   0  12   4     2680.96     2478.60     21.25 o 
   1  12   4      170.05      204.46      7.08 o 
   2  12   4     1907.21     1838.41     17.20 o 
   3  12   4       18.76       23.59      3.85 o 
   4  12   4       92.10       92.67      6.70 o 
   5  12   4       66.48       63.41      6.55 o 
   6  12   4      474.04      501.50     14.05 o 
   7  12   4       12.61       18.54      6.74 o 
   8  12   4      159.90      160.03     12.89 o 
   9  12   4      151.06      129.84     34.21 o 
 -12  13   4       11.80       26.85     25.38 o 
 -11  13   4       85.68       60.64     16.11 o 
 -10  13   4        0.89       10.08      7.15 o 
  -9  13   4     2655.03     2665.06     40.13 o 
  -8  13   4       35.02       49.39      6.31 o 
  -7  13   4      525.04      554.87     12.73 o 
  -6  13   4      394.54      363.40     10.45 o 
  -5  13   4       71.75       59.47      4.91 o 
  -4  13   4       23.60       22.34      3.51 o 
  -3  13   4      139.24      122.63      5.72 o 
  -2  13   4      828.76      839.22     11.28 o 
  -1  13   4     2160.72     2106.79     18.92 o 
   0  13   4     4296.77     4441.01     33.79 o 
   1  13   4      977.32      908.33     11.29 o 
   2  13   4      892.29      909.66     11.84 o 
   3  13   4       69.37       76.73      5.32 o 
   4  13   4      136.65      146.79      8.10 o 
   5  13   4      108.27      122.86      8.23 o 
   6  13   4      134.24      125.01      8.82 o 
   7  13   4      362.50      379.75     14.30 o 
   8  13   4       17.98       10.94      7.59 o 
 -11  14   4      294.00      297.04     18.56 o 
 -10  14   4      340.83      303.71     18.17 o 
  -9  14   4      120.24      154.75     11.05 o 
  -8  14   4     2199.88     2250.19     30.50 o 
  -7  14   4        0.89        7.35      4.25 o 
  -6  14   4     1056.76     1040.59     16.98 o 
  -5  14   4       41.02       41.43      5.24 o 
  -4  14   4       26.81       16.57      3.96 o 
  -3  14   4       88.41       93.68      5.46 o 
  -2  14   4     1023.19      989.25     13.67 o 
  -1  14   4     2033.65     1918.59     17.94 o 
   0  14   4     3149.68     3007.62     25.08 o 
   1  14   4      220.48      228.58      7.79 o 
   2  14   4     1026.71      974.11     12.58 o 
   3  14   4      687.96      620.02     11.80 o 
   4  14   4      148.46      163.43      9.58 o 
   5  14   4      236.03      258.57     10.35 o 
   6  14   4        2.59        3.92      5.51 o 
   7  14   4       36.99       36.62     11.49 o 
   8  14   4      681.39      734.71     23.69 o 
 -11  15   4       77.90       62.01     15.35 o 
 -10  15   4      389.18      393.75     19.79 o 
  -9  15   4       46.19       49.89      8.04 o 
  -8  15   4      194.24      184.45      9.79 o 
  -7  15   4      223.77      222.95      9.04 o 
  -6  15   4        3.67       12.53      4.31 o 
  -5  15   4       38.39       23.79      4.76 o 
  -4  15   4      925.77      912.43     21.06 o 
  -3  15   4     1570.00     1560.22     20.17 o 
  -2  15   4      385.56      362.19      9.15 o 
  -1  15   4     2194.18     2186.52     21.40 o 
   0  15   4      134.96      119.91      5.41 o 
   1  15   4     1028.58      976.23     13.52 o 
   2  15   4     3701.64     3505.77     29.71 o 
   3  15   4      177.84      173.04      7.27 o 
   4  15   4       93.98       63.09      6.35 o 
   5  15   4      506.62      546.85     14.24 o 
   6  15   4      114.01      121.05      8.99 o 
   7  15   4      172.19      166.12     12.33 o 
   8  15   4       62.00       36.07     10.57 o 
 -11  16   4      191.80      171.06     17.63 o 
 -10  16   4        2.09        5.24      7.22 o 
  -9  16   4      108.99      122.53     11.72 o 
  -8  16   4       84.02      103.15      7.82 o 
  -7  16   4        0.52       -4.07      4.07 o 
  -6  16   4      672.83      646.90     13.78 o 
  -5  16   4        6.27        2.06      4.07 o 
  -4  16   4      640.18      612.35     17.28 o 
  -3  16   4        6.97        7.72      3.59 o 
  -2  16   4     3350.83     3305.83     33.02 o 
  -1  16   4      166.13      175.63      6.07 o 
   0  16   4        8.26        6.67      2.93 o 
   1  16   4      227.62      239.88      7.51 o 
   2  16   4      445.75      429.43      9.01 o 
   3  16   4       11.00       13.61      3.97 o 
   4  16   4     1028.49     1069.30     18.04 o 
   5  16   4      347.35      359.38     14.26 o 
   6  16   4        2.28        3.41      6.39 o 
   7  16   4      163.04      158.07     13.23 o 
   8  16   4      685.24      603.79     24.62 o 
 -11  17   4      204.53      121.64     34.39 o 
 -10  17   4      186.57      184.99     15.10 o 
  -9  17   4      143.07      151.24     11.49 o 
  -8  17   4      547.03      523.49     13.94 o 
  -7  17   4       44.65       49.68      6.13 o 
  -6  17   4      666.75      696.26     14.52 o 
  -5  17   4       33.62       32.01      5.13 o 
  -4  17   4        2.72        3.04      3.72 o 
  -3  17   4     2149.75     2055.86     25.82 o 
  -2  17   4       34.85       49.02      4.78 o 
  -1  17   4       92.98       98.65      5.62 o 
   0  17   4      810.61      840.54     12.31 o 
   1  17   4     1402.97     1414.87     18.51 o 
   2  17   4      312.66      321.48      8.46 o 
   3  17   4     1678.58     1677.69     21.50 o 
   4  17   4       50.79       41.31      5.61 o 
   5  17   4      908.26      932.97     18.91 o 
   6  17   4        0.96       -3.19      6.06 o 
   7  17   4      160.74      170.25     13.98 o 
   8  17   4       99.09       51.68     22.07 o 
 -10  18   4       10.70        3.49      7.48 o 
  -9  18   4        8.38       17.90      7.66 o 
  -8  18   4       12.35       11.45      5.62 o 
  -7  18   4       87.20      100.54      7.66 o 
  -6  18   4       46.17       41.80      5.75 o 
  -5  18   4        2.04        2.73      4.12 o 
  -4  18   4      260.14      257.84      9.06 o 
  -3  18   4      334.24      367.56     11.29 o 
  -2  18   4     3319.34     3291.20     36.64 o 
  -1  18   4      409.37      410.87      9.59 o 
   0  18   4      874.78      873.03     12.85 o 
   1  18   4        2.04        5.10      3.59 o 
   2  18   4      101.73      125.74      7.33 o 
   3  18   4      122.77      116.62      7.66 o 
   4  18   4     1945.01     1971.30     27.35 o 
   5  18   4      126.00      131.16     10.20 o 
   6  18   4      275.11      288.81     14.07 o 
   7  18   4       48.08       28.37     10.08 o 
 -10  19   4      149.02      138.26     12.20 o 
  -9  19   4       15.69        2.94      7.09 o 
  -8  19   4        1.98       -4.59      5.14 o 
  -7  19   4      642.55      618.78     14.88 o 
  -6  19   4       39.81       21.37      5.38 o 
  -5  19   4       53.56       77.13      6.83 o 
  -4  19   4      564.68      606.94     13.97 o 
  -3  19   4      647.77      657.74     15.05 o 
  -2  19   4       11.79       10.69      4.64 o 
  -1  19   4      821.21      778.83     16.13 o 
   0  19   4      102.40      110.95      6.04 o 
   1  19   4      734.91      757.15     12.88 o 
   2  19   4     2071.69     2137.36     25.19 o 
   3  19   4      548.76      572.07     14.68 o 
   4  19   4       50.47       39.42      5.99 o 
   5  19   4      326.37      330.38     14.03 o 
   6  19   4       51.91       35.06      8.04 o 
   7  19   4       88.62       94.36     11.82 o 
 -10  20   4      158.50      157.75     14.18 o 
  -9  20   4        0.69       -6.17      6.34 o 
  -8  20   4       10.03       13.95      5.94 o 
  -7  20   4       29.61       22.87      5.91 o 
  -6  20   4       89.27       80.15      7.00 o 
  -5  20   4       31.96       41.04      6.35 o 
  -4  20   4      629.29      664.29     15.54 o 
  -3  20   4      204.76      192.02      9.29 o 
  -2  20   4     1300.09     1244.04     21.47 o 
  -1  20   4     1767.64     1765.59     24.78 o 
   0  20   4       45.02       38.60      4.86 o 
   1  20   4        8.81       18.54      3.95 o 
   2  20   4      200.03      193.71      8.06 o 
   3  20   4       61.12       74.88      7.27 o 
   4  20   4      212.18      206.52      9.98 o 
   5  20   4      197.89      182.19     12.68 o 
   6  20   4      633.75      675.50     23.46 o 
   7  20   4       86.81       88.51     11.67 o 
 -10  21   4      275.79      282.70     22.72 o 
  -9  21   4      804.16      845.05     20.35 o 
  -8  21   4       64.39       72.91      8.03 o 
  -7  21   4      546.65      488.52     15.19 o 
  -6  21   4      228.90      231.91      9.96 o 
  -5  21   4     1143.28     1157.48     22.30 o 
  -4  21   4      134.83      141.79      8.61 o 
  -3  21   4       80.97       94.51      8.11 o 
  -2  21   4      240.10      221.10      9.89 o 
  -1  21   4      181.09      195.67      9.07 o 
   0  21   4      510.06      494.21     11.97 o 
   1  21   4     2540.95     2563.02     27.57 o 
   2  21   4      266.24      272.66      9.14 o 
   3  21   4        7.50        1.98      5.21 o 
   4  21   4       36.80       31.10      7.43 o 
   5  21   4       71.67       75.28      9.51 o 
   6  21   4       74.10       85.34     11.29 o 
   7  21   4      289.07      321.50     24.00 o 
 -10  22   4      527.57      541.92     30.72 o 
  -9  22   4       24.71       42.09      8.10 o 
  -8  22   4      593.95      622.32     17.13 o 
  -7  22   4       71.26       82.85      8.58 o 
  -6  22   4      539.99      516.18     15.68 o 
  -5  22   4      192.13      196.53     10.81 o 
  -4  22   4      536.01      515.81     14.80 o 
  -3  22   4      262.77      261.05     10.18 o 
  -2  22   4       92.55       94.47      7.54 o 
  -1  22   4      691.87      683.75     14.47 o 
   0  22   4      594.90      634.05     13.92 o 
   1  22   4       16.74       16.22      5.05 o 
   2  22   4      804.85      771.98     14.82 o 
   3  22   4      400.09      411.49     14.37 o 
   4  22   4       93.02       85.23     10.02 o 
   5  22   4       16.64       11.32      8.67 o 
   6  22   4      546.78      602.26     23.96 o 
   7  22   4      414.76      457.37     45.79 o 
  -9  23   4      907.62      956.89     24.37 o 
  -8  23   4       43.60       27.84      9.39 o 
  -7  23   4      342.88      336.25     13.23 o 
  -6  23   4      103.07       79.04      8.74 o 
  -5  23   4      958.83      970.90     21.98 o 
  -4  23   4        2.90        1.73      5.56 o 
  -3  23   4       52.96       39.54      6.40 o 
  -2  23   4       85.70       74.57      7.68 o 
  -1  23   4      432.13      451.76     12.36 o 
   0  23   4       60.25       60.81      6.13 o 
   1  23   4     2190.98     2319.21     29.68 o 
   2  23   4      152.62      170.80      9.42 o 
   3  23   4      142.32      141.22     11.26 o 
   4  23   4       39.60       21.69      8.12 o 
   5  23   4      215.57      218.81     16.92 o 
   6  23   4      128.39      151.04     15.39 o 
  -9  24   4        0.14        8.38     11.12 o 
  -8  24   4      959.15      976.60     23.37 o 
  -7  24   4       28.14       27.57      7.10 o 
  -6  24   4      414.24      380.44     14.27 o 
  -5  24   4        0.08        5.44      6.00 o 
  -4  24   4       46.08       47.60      7.53 o 
  -3  24   4       55.57       67.62      7.16 o 
  -2  24   4      273.13      276.46     10.96 o 
  -1  24   4      188.15      187.37      9.22 o 
   0  24   4     2643.07     2654.71     31.12 o 
   1  24   4        0.92        6.59      5.11 o 
   2  24   4     1253.17     1305.83     28.83 o 
   3  24   4      242.62      260.14     15.33 o 
   4  24   4       37.44       31.55      8.44 o 
   5  24   4      135.01      135.94     14.11 o 
   6  24   4       56.22       56.53     12.30 o 
  -9  25   4      156.81       95.26     32.37 o 
  -8  25   4      238.16      237.12     15.72 o 
  -7  25   4      340.11      359.55     14.10 o 
  -6  25   4       76.60       74.60     10.69 o 
  -5  25   4      359.70      408.18     14.55 o 
  -4  25   4      147.23      126.56      9.99 o 
  -3  25   4      492.10      478.85     14.21 o 
  -2  25   4       38.38       36.21      6.38 o 
  -1  25   4     1488.70     1453.94     23.17 o 
   0  25   4      272.13      294.65     14.49 o 
   1  25   4      805.81      799.34     17.89 o 
   2  25   4      499.42      564.05     16.33 o 
   3  25   4      801.22      811.56     24.78 o 
   4  25   4       40.42       48.69     13.91 o 
   5  25   4       63.05       58.75     12.93 o 
   6  25   4       93.99      115.49     32.00 o 
  -8  26   4      562.94      621.60     43.88 o 
  -7  26   4      457.42      443.66     16.43 o 
  -6  26   4      379.95      347.07     14.61 o 
  -5  26   4      164.58      158.24     11.28 o 
  -4  26   4        8.44        0.86      6.01 o 
  -3  26   4        1.85        5.13      5.77 o 
  -2  26   4      706.55      680.00     19.08 o 
  -1  26   4      833.47      845.83     19.87 o 
   0  26   4      163.85      175.54     10.43 o 
   1  26   4      120.19      143.18      9.82 o 
   2  26   4      881.69      881.36     20.55 o 
   3  26   4      369.27      399.85     21.08 o 
   4  26   4      214.60      201.09     21.70 o 
   5  26   4      379.35      387.05     22.55 o 
  -8  27   4       16.11       13.98     21.33 o 
  -7  27   4      564.87      593.11     19.20 o 
  -6  27   4       38.33       48.66      8.61 o 
  -5  27   4       96.62       75.26      9.24 o 
  -4  27   4        1.83        0.81      6.13 o 
  -3  27   4      398.31      392.77     13.74 o 
  -2  27   4      701.22      748.98     19.35 o 
  -1  27   4      315.17      329.07     13.51 o 
   0  27   4      134.74      131.89      9.60 o 
   1  27   4       19.98       28.47      6.75 o 
   2  27   4       16.54       17.55      7.00 o 
   3  27   4     1057.64     1217.03     70.80 o 
   4  27   4       15.73        9.30     17.29 o 
   5  27   4       86.31      123.95     32.74 o 
  -7  28   4      114.82      139.56     25.56 o 
  -6  28   4      577.88      560.19     24.24 o 
  -5  28   4      138.07      134.27     10.90 o 
  -4  28   4      256.68      259.14     13.22 o 
  -3  28   4      206.55      195.51     12.18 o 
  -2  28   4     1394.48     1465.25     28.82 o 
  -1  28   4       86.40      105.53     10.62 o 
   0  28   4      120.33      109.38      9.30 o 
   1  28   4       31.99       27.70      7.23 o 
   2  28   4      533.22      562.64     18.94 o 
   3  28   4        0.54        2.25     14.82 o 
   4  28   4      739.39      782.70     62.53 o 
   5  28   4        1.39        2.21     23.54 o 
  -7  29   4      196.97      231.72     39.72 o 
  -6  29   4      201.53      203.07     18.29 o 
  -5  29   4      348.96      344.30     15.07 o 
  -4  29   4        5.68       12.84      7.76 o 
  -3  29   4      838.97      874.30     23.33 o 
  -2  29   4        0.84       14.69      7.09 o 
  -1  29   4       88.47       81.54      9.40 o 
   0  29   4       83.48       77.54      8.74 o 
   1  29   4       78.44       78.00     11.16 o 
   2  29   4       72.56       66.24     11.99 o 
   3  29   4      228.09      297.26     30.81 o 
  -6  30   4      507.15      566.62     37.93 o 
  -5  30   4        0.66        1.77      8.49 o 
  -4  30   4      658.87      702.90     21.84 o 
  -3  30   4       33.64       37.99      8.77 o 
  -2  30   4      642.23      604.23     18.75 o 
  -1  30   4      601.64      631.36     18.96 o 
   0  30   4       67.85       75.95      9.04 o 
   1  30   4      226.77      230.69     15.53 o 
   2  30   4      150.96      155.61     18.24 o 
  -5  31   4      510.31      543.26     50.76 o 
  -4  31   4       94.37       78.35     17.51 o 
  -3  31   4       65.54       57.66     10.08 o 
  -2  31   4      142.64      194.10     13.02 o 
  -1  31   4       71.91       78.22      9.69 o 
   0  31   4      144.58      147.14     11.94 o 
   1  31   4       29.27       20.47      9.56 o 
   2  31   4      125.90      139.04     23.75 o 
  -5  32   4        0.01       38.62     25.01 o 
  -4  32   4       60.76       66.21     27.95 o 
  -3  32   4       21.29       11.23     14.54 o 
  -2  32   4        2.08       -8.00     10.56 o 
  -1  32   4      410.77      439.13     18.22 o 
   0  32   4      363.56      400.02     20.86 o 
   1  32   4       78.83       64.68     14.11 o 
   2  32   4      312.23      358.00     33.26 o 
  -2  33   4       46.13       25.61     18.16 o 
  -1  33   4       68.37       47.82     24.28 o 
 -11   0   5     1008.04      980.68     53.43 o 
  -9   0   5     1974.38     1978.82     40.86 o 
  -7   0   5      381.27      388.49     15.15 o 
  -5   0   5     1004.33     1011.95     17.35 o 
  -3   0   5     3629.83     3668.40     38.75 o 
  -1   0   5      742.03     1042.72     18.82 o 
   1   0   5     1160.27      941.43     18.87 o 
   3   0   5     1354.47     1387.94     25.94 o 
   5   0   5      586.97      593.42     20.75 o 
   7   0   5     1214.20     1247.92     63.56 o 
   9   0   5       53.02       67.31     28.69 o 
 -12   1   5       10.77        6.00     10.92 o 
 -11   1   5       62.62       80.85      9.61 o 
 -10   1   5     4570.18     4560.17     68.05 o 
  -9   1   5       27.02       47.67      6.52 o 
  -8   1   5      184.39      125.83      7.80 o 
  -7   1   5      167.73      150.79      6.94 o 
  -6   1   5      275.54      316.82      7.04 o 
  -5   1   5       88.17      114.87      4.69 o 
  -4   1   5     7190.66     7468.92     51.26 o 
  -3   1   5      337.71      371.97      5.87 o 
  -2   1   5      605.88      768.03      9.90 o 
  -1   1   5       35.75       35.33      2.67 o 
   0   1   5     2324.25     2112.37     21.82 o 
   1   1   5     1877.88     1976.77     17.36 o 
   2   1   5       10.52        5.32      2.74 o 
   3   1   5        7.36        8.78      3.33 o 
   4   1   5       20.94       35.43      4.74 o 
   5   1   5      948.85      915.31     17.12 o 
   6   1   5      487.85      503.30     15.66 o 
   7   1   5       52.75       50.36     11.21 o 
   8   1   5       77.67       87.25     11.06 o 
   9   1   5        8.30       11.18     15.32 o 
 -12   2   5      502.55      507.91     24.11 o 
 -11   2   5      356.24      432.47     16.26 o 
 -10   2   5        0.19       24.88      7.33 o 
  -9   2   5      586.76      591.39     14.91 o 
  -8   2   5     1308.27     1260.13     20.90 o 
  -7   2   5      146.37      153.85      7.06 o 
  -6   2   5      920.52      910.03     12.82 o 
  -5   2   5     1589.73     1517.51     15.96 o 
  -4   2   5      889.57      828.85      9.74 o 
  -3   2   5      881.67      808.49      9.41 o 
  -2   2   5        0.23       -0.54      1.58 o 
  -1   2   5      146.19      117.40      4.13 o 
   0   2   5       94.82      111.10      4.12 o 
   1   2   5      869.91      888.84     11.75 o 
   2   2   5     1243.07     1241.68     15.59 o 
   3   2   5       95.49       92.30      5.53 o 
   4   2   5     3591.64     3634.02     37.04 o 
   5   2   5      361.44      336.41     11.44 o 
   6   2   5      207.47      181.90     11.11 o 
   7   2   5      335.88      323.40     15.36 o 
   8   2   5       94.63      102.25     13.63 o 
   9   2   5        5.06       47.08     27.59 o 
 -12   3   5      137.84      176.20     19.13 o 
 -11   3   5      914.43      915.23     22.61 o 
 -10   3   5      600.07      576.23     17.16 o 
  -9   3   5      270.33      322.65     12.53 o 
  -8   3   5       43.12       47.62      5.97 o 
  -7   3   5      144.48      118.69      6.22 o 
  -6   3   5      699.61      598.21     11.55 o 
  -5   3   5     3836.16     3808.92     33.51 o 
  -4   3   5     2991.16     2968.07     23.53 o 
  -3   3   5        0.02       -1.66      1.66 o 
  -2   3   5     1438.41     1280.80     14.12 o 
  -1   3   5      255.03      244.09      5.65 o 
   0   3   5     2833.73     2967.55     26.49 o 
   1   3   5      243.99      214.15      4.91 o 
   2   3   5      925.55      862.85     13.81 o 
   3   3   5      139.61      136.25      6.43 o 
   4   3   5     2923.78     2857.53     31.18 o 
   5   3   5      396.34      398.20     12.42 o 
   6   3   5      143.63      126.37      9.88 o 
   7   3   5      364.39      332.61     15.39 o 
   8   3   5       50.29       51.20     10.04 o 
   9   3   5       15.20       25.38     26.11 o 
 -12   4   5      313.85      272.54     17.85 o 
 -11   4   5       26.40       31.54     10.02 o 
 -10   4   5       59.35       44.27      7.65 o 
  -9   4   5        4.67        4.49      5.37 o 
  -8   4   5     1642.63     1620.29     24.54 o 
  -7   4   5      592.04      575.30     11.41 o 
  -6   4   5     2334.45     2402.66     24.36 o 
  -5   4   5      390.01      355.52      8.34 o 
  -4   4   5      354.27      351.18      7.89 o 
  -3   4   5     1879.66     1841.08     16.00 o 
  -2   4   5      353.55      365.91      6.91 o 
  -1   4   5     3550.33     3677.43     31.52 o 
   0   4   5     2321.21     2603.35     23.29 o 
   1   4   5      827.95      906.35     11.01 o 
   2   4   5      712.18      608.15     10.40 o 
   3   4   5     6173.42     6029.29     59.41 o 
   4   4   5       19.52       21.46      4.73 o 
   5   4   5      356.07      362.28     11.85 o 
   6   4   5        6.59        4.16      5.82 o 
   7   4   5        2.47       -6.33      6.33 o 
   8   4   5        3.24       11.83      9.21 o 
 -12   5   5      503.54      550.36     30.54 o 
 -11   5   5      296.42      322.58     14.50 o 
 -10   5   5       26.55       28.44      8.87 o 
  -9   5   5      126.53      124.73     10.99 o 
  -8   5   5        4.01        3.92      4.64 o 
  -7   5   5      418.14      384.62      9.62 o 
  -6   5   5     2700.21     2371.92     24.24 o 
  -5   5   5     4057.35     4111.47     35.87 o 
  -4   5   5      397.62      368.73      6.72 o 
  -3   5   5        7.24        5.26      1.93 o 
  -2   5   5      969.59      795.19     10.62 o 
  -1   5   5        9.32        6.20      2.20 o 
   0   5   5      190.13      223.76      5.84 o 
   1   5   5      124.30      130.85      4.67 o 
   2   5   5     2609.30     2451.46     26.42 o 
   3   5   5       14.74       25.51      4.28 o 
   4   5   5     5074.58     5062.08     50.89 o 
   5   5   5       50.30       40.83      6.14 o 
   6   5   5      120.74      110.70      9.63 o 
   7   5   5      127.41      130.88     12.03 o 
   8   5   5      333.26      316.33     18.13 o 
 -12   6   5       28.17       34.19     11.06 o 
 -11   6   5       77.61       67.73      9.42 o 
 -10   6   5       17.28        7.88      6.21 o 
  -9   6   5       95.07       97.95      8.20 o 
  -8   6   5       91.96       94.66      7.52 o 
  -7   6   5     5594.40     5519.51     53.53 o 
  -6   6   5      167.95      194.97      9.98 o 
  -5   6   5     3781.21     3646.07     31.25 o 
  -4   6   5     3418.26     3358.13     28.58 o 
  -3   6   5      529.77      521.26      7.54 o 
  -2   6   5       21.68       23.53      2.40 o 
  -1   6   5      626.52      607.98      8.37 o 
   0   6   5      651.74      727.73     10.10 o 
   1   6   5      260.76      215.79      5.75 o 
   2   6   5       14.28        9.82      3.17 o 
   3   6   5     8312.50     8236.97     70.40 o 
   4   6   5      269.55      278.94      9.63 o 
   5   6   5      328.85      308.41     11.33 o 
   6   6   5       14.51       18.17      6.45 o 
   7   6   5       20.69       22.39      7.85 o 
   8   6   5       87.38       91.23     13.02 o 
 -12   7   5      383.36      397.68     22.81 o 
 -11   7   5      462.49      417.98     16.18 o 
 -10   7   5       23.32       18.39      6.70 o 
  -9   7   5      197.13      215.92     10.47 o 
  -8   7   5     1182.56     1262.29     21.61 o 
  -7   7   5      932.20      895.40     16.00 o 
  -6   7   5    11117.54    10834.94     93.47 o 
  -5   7   5      527.28      526.65      9.02 o 
  -4   7   5      206.32      188.21      5.98 o 
  -3   7   5       78.92       72.72      3.52 o 
  -2   7   5       46.19       59.73      4.05 o 
  -1   7   5       17.49       12.75      2.19 o 
   0   7   5      584.70      593.34      9.18 o 
   1   7   5      359.55      338.59      7.11 o 
   2   7   5      545.10      492.78     10.19 o 
   3   7   5      476.63      431.23     10.27 o 
   4   7   5      985.42     1000.94     17.27 o 
   5   7   5      174.90      194.63      9.84 o 
   6   7   5       95.44       89.39     10.02 o 
   7   7   5       23.30       25.20      7.79 o 
   8   7   5      363.45      372.84     19.29 o 
 -12   8   5       57.90       77.66     14.13 o 
 -11   8   5      163.70      152.13     13.08 o 
 -10   8   5        0.30        6.81      6.04 o 
  -9   8   5      296.20      290.54     11.49 o 
  -8   8   5      582.78      608.92     14.81 o 
  -7   8   5     3011.58     3040.71     34.42 o 
  -6   8   5      200.30      210.01      8.63 o 
  -5   8   5     2787.85     2719.52     26.75 o 
  -4   8   5      149.77      137.30      4.86 o 
  -3   8   5     2546.73     2553.01     23.28 o 
  -2   8   5      218.79      219.37      5.36 o 
  -1   8   5     2147.60     2173.61     30.08 o 
   0   8   5       13.18        5.51      2.25 o 
   1   8   5     1904.30     1807.02     18.83 o 
   2   8   5     4348.63     4316.55     40.77 o 
   3   8   5     1350.79     1327.94     18.60 o 
   4   8   5      705.97      687.15     14.40 o 
   5   8   5      677.34      681.44     17.60 o 
   6   8   5      381.42      329.44     14.71 o 
   7   8   5      143.36      139.93     12.39 o 
   8   8   5      613.18      601.59     23.65 o 
 -12   9   5       84.23      131.72     18.82 o 
 -11   9   5      648.24      649.38     21.96 o 
 -10   9   5      726.34      771.95     20.90 o 
  -9   9   5      377.50      415.57     13.48 o 
  -8   9   5      269.99      286.92     10.77 o 
  -7   9   5      134.80      129.41      7.82 o 
  -6   9   5      145.00      179.11      7.23 o 
  -5   9   5     2316.74     2226.83     23.42 o 
  -4   9   5     1989.60     2103.65     23.07 o 
  -3   9   5      541.28      501.21      9.04 o 
  -2   9   5     6715.78     6752.25     49.27 o 
  -1   9   5      816.08      739.40      9.75 o 
   0   9   5     3584.27     3706.36     30.23 o 
   1   9   5     1392.87     1435.00     16.34 o 
   2   9   5       84.59       70.14      5.05 o 
   3   9   5        1.47        2.83      3.30 o 
   4   9   5      869.68      840.10     17.13 o 
   5   9   5     1707.01     1715.02     29.18 o 
   6   9   5      726.52      785.79     41.04 o 
   7   9   5      437.33      440.70     17.98 o 
   8   9   5      267.23      276.10     17.75 o 
 -12  10   5        0.04       -3.74     12.50 o 
 -11  10   5      256.67      249.76     15.32 o 
 -10  10   5      227.26      238.00     13.01 o 
  -9  10   5     1363.11     1376.61     24.33 o 
  -8  10   5       46.26       53.29      6.48 o 
  -7  10   5      138.87      152.16      7.85 o 
  -6  10   5      619.22      584.53     11.79 o 
  -5  10   5      187.62      195.25      6.64 o 
  -4  10   5       26.68       28.21      3.62 o 
  -3  10   5     2093.34     2005.15     21.22 o 
  -2  10   5     1921.77     1986.39     21.67 o 
  -1  10   5     2171.65     2095.55     19.46 o 
   0  10   5       23.21       32.65      3.17 o 
   1  10   5     4885.85     4739.82     36.24 o 
   2  10   5      969.66      963.34     14.23 o 
   3  10   5       25.64       24.78      4.33 o 
   4  10   5      230.94      228.45     10.63 o 
   5  10   5      809.07      820.94     18.35 o 
   6  10   5      146.96      128.69     11.46 o 
   7  10   5      924.81      918.86     25.23 o 
   8  10   5      200.82      217.59     15.70 o 
 -12  11   5       16.61        0.00     22.07 o 
 -11  11   5      114.18      106.03     14.70 o 
 -10  11   5     2213.89     2206.32     42.59 o 
  -9  11   5       30.59       32.14      7.00 o 
  -8  11   5      306.65      267.29     10.12 o 
  -7  11   5       43.47       56.41      5.44 o 
  -6  11   5      320.20      312.30      8.93 o 
  -5  11   5      732.52      744.96     12.23 o 
  -4  11   5      688.21      676.33     12.16 o 
  -3  11   5      566.56      585.76     10.17 o 
  -2  11   5     2824.68     2646.65     26.00 o 
  -1  11   5      935.43      953.68     11.75 o 
   0  11   5     4124.34     4096.87     33.29 o 
   1  11   5      594.39      584.27      9.14 o 
   2  11   5        8.52        6.04      3.97 o 
   3  11   5      108.78       96.57      6.78 o 
   4  11   5      184.91      190.52      9.52 o 
   5  11   5      162.84      165.07     10.08 o 
   6  11   5     2829.60     2831.28     39.45 o 
   7  11   5       22.86       21.77      8.69 o 
   8  11   5      343.92      344.23     23.27 o 
 -12  12   5       18.68       34.21     25.01 o 
 -11  12   5      252.29      272.90     14.86 o 
 -10  12   5      219.56      265.47     20.09 o 
  -9  12   5     1280.08     1300.46     25.92 o 
  -8  12   5       41.82       19.94      5.36 o 
  -7  12   5       43.49       37.68      5.05 o 
  -6  12   5       69.22       59.77      5.35 o 
  -5  12   5      280.81      261.83      7.69 o 
  -4  12   5      219.54      215.77      7.12 o 
  -3  12   5      129.74       89.70      5.04 o 
  -2  12   5       26.44       33.13      3.61 o 
  -1  12   5     3085.91     2996.95     27.27 o 
   0  12   5      638.48      601.13      9.84 o 
   1  12   5     5661.31     5642.74     42.40 o 
   2  12   5     1230.08     1209.33     17.53 o 
   3  12   5      296.47      310.37     11.58 o 
   4  12   5       48.21       61.18      6.93 o 
   5  12   5      473.37      504.63     14.78 o 
   6  12   5       25.50       42.26      7.46 o 
   7  12   5     1729.53     1664.90     35.81 o 
   8  12   5      119.60      130.16     16.21 o 
 -11  13   5      122.46      110.60     11.23 o 
 -10  13   5      672.08      721.78     20.42 o 
  -9  13   5      590.96      606.18     17.90 o 
  -8  13   5      458.29      450.54     13.06 o 
  -7  13   5      451.69      447.15     12.21 o 
  -6  13   5      209.35      197.36      7.85 o 
  -5  13   5      515.41      457.45     10.45 o 
  -4  13   5       16.55       11.89      3.42 o 
  -3  13   5        0.04        1.78      2.85 o 
  -2  13   5     2091.20     1965.15     21.58 o 
  -1  13   5      237.41      253.00      7.12 o 
   0  13   5     4698.24     4625.41     35.79 o 
   1  13   5       82.25      103.82      5.17 o 
   2  13   5       69.62       64.35      7.75 o 
   3  13   5       37.28       40.65      5.53 o 
   4  13   5       17.14       17.24      5.38 o 
   5  13   5      341.49      342.42     12.73 o 
   6  13   5      859.42      913.75     20.86 o 
   7  13   5      112.03      115.32     11.25 o 
   8  13   5      179.19      226.65     24.64 o 
 -11  14   5      381.48      379.51     16.58 o 
 -10  14   5       40.31       40.24      8.44 o 
  -9  14   5      852.73      878.48     30.22 o 
  -8  14   5      860.40      902.68     18.22 o 
  -7  14   5       12.06       16.35      5.07 o 
  -6  14   5        8.59       12.91      4.46 o 
  -5  14   5       59.00       53.42      5.01 o 
  -4  14   5       42.95       29.08      4.28 o 
  -3  14   5     1743.41     1702.52     19.99 o 
  -2  14   5       41.77       30.25      3.76 o 
  -1  14   5     2009.06     1953.64     20.52 o 
   0  14   5       88.87       79.20      4.87 o 
   1  14   5      122.36      118.82      5.56 o 
   2  14   5     2022.69     2094.99     26.98 o 
   3  14   5       89.15       87.79      6.89 o 
   4  14   5      475.34      498.69     14.39 o 
   5  14   5      307.62      322.61     12.58 o 
   6  14   5      200.78      205.20     11.98 o 
   7  14   5      322.16      331.23     15.56 o 
   8  14   5       70.69       53.61     15.27 o 
 -11  15   5      245.27      254.68     14.92 o 
 -10  15   5       18.09        4.88      7.15 o 
  -9  15   5      759.58      738.07     19.96 o 
  -8  15   5     2460.22     2531.31     31.91 o 
  -7  15   5      520.06      525.97     13.68 o 
  -6  15   5     4059.83     3969.15     43.32 o 
  -5  15   5      559.72      523.37     13.21 o 
  -4  15   5      105.55       96.73      6.03 o 
  -3  15   5        0.09        0.91      3.04 o 
  -2  15   5     1037.36     1065.12     15.13 o 
  -1  15   5      830.23      831.43     13.49 o 
   0  15   5      223.37      212.89      6.85 o 
   1  15   5     2512.40     2419.79     25.06 o 
   2  15   5      202.81      229.95      9.03 o 
   3  15   5       10.37        6.73      4.48 o 
   4  15   5      466.19      446.74     14.94 o 
   5  15   5     1286.33     1271.63     24.16 o 
   6  15   5       32.65       27.94      7.34 o 
   7  15   5        3.99       -4.34      8.81 o 
   8  15   5      339.40      326.79     30.14 o 
 -11  16   5      101.86       93.25     11.98 o 
 -10  16   5      100.98      101.57     12.22 o 
  -9  16   5       69.78       70.69      8.92 o 
  -8  16   5      262.28      309.60     11.21 o 
  -7  16   5      978.72      932.70     17.43 o 
  -6  16   5       45.27       70.68      6.58 o 
  -5  16   5      114.40      110.42      7.59 o 
  -4  16   5      163.99      146.38      7.53 o 
  -3  16   5      339.77      370.86      9.84 o 
  -2  16   5       81.42       77.32      5.61 o 
  -1  16   5      205.69      195.59      7.16 o 
   0  16   5      274.80      254.20      7.87 o 
   1  16   5     1347.64     1343.42     18.38 o 
   2  16   5       18.86       17.40      5.13 o 
   3  16   5      627.69      708.66     16.49 o 
   4  16   5      313.93      319.73     12.30 o 
   5  16   5       50.71       46.76      7.54 o 
   6  16   5      310.37      296.25     13.26 o 
   7  16   5        1.71       -0.26      7.38 o 
 -11  17   5        2.19       10.42     11.32 o 
 -10  17   5      243.86      211.73     13.83 o 
  -9  17   5        6.86       13.61      7.02 o 
  -8  17   5      487.09      452.28     13.09 o 
  -7  17   5        0.62       10.01      4.98 o 
  -6  17   5     3101.72     3134.73     37.43 o 
  -5  17   5      450.28      391.83     12.89 o 
  -4  17   5       80.05       44.63      6.41 o 
  -3  17   5      205.11      193.97      8.15 o 
  -2  17   5     1099.11     1075.28     16.82 o 
  -1  17   5       47.93       54.98      4.93 o 
   0  17   5      723.79      628.72     11.97 o 
   1  17   5      160.46      142.59      7.15 o 
   2  17   5      582.04      648.40     23.19 o 
   3  17   5        4.73        6.73      5.22 o 
   4  17   5     1219.40     1307.57     24.03 o 
   5  17   5       28.77       17.16      7.06 o 
   6  17   5       31.42       26.46      7.61 o 
   7  17   5       17.74       14.70      8.84 o 
 -11  18   5        4.79       15.38     16.28 o 
 -10  18   5        1.35        2.22      7.78 o 
  -9  18   5      115.77      132.05     15.17 o 
  -8  18   5       95.48      100.05      8.12 o 
  -7  18   5     1297.80     1324.50     21.68 o 
  -6  18   5      770.86      757.64     20.19 o 
  -5  18   5      379.25      420.85     12.63 o 
  -4  18   5        6.18        6.51      4.17 o 
  -3  18   5       39.39       57.48      6.23 o 
  -2  18   5      290.19      295.36     11.52 o 
  -1  18   5      444.21      447.64     11.14 o 
   0  18   5      118.64       90.74      6.82 o 
   1  18   5      930.98      891.28     15.86 o 
   2  18   5      971.71      920.50     18.63 o 
   3  18   5     1241.68     1276.15     24.76 o 
   4  18   5      143.34      162.41     11.22 o 
   5  18   5       79.01       89.80      9.87 o 
   6  18   5        0.10       -2.82      6.89 o 
   7  18   5       30.83       27.04     16.26 o 
 -10  19   5      160.06      163.56     13.18 o 
  -9  19   5      525.91      524.83     16.95 o 
  -8  19   5        3.12        6.29      5.50 o 
  -7  19   5      430.56      418.55     12.73 o 
  -6  19   5      130.76      153.40      8.76 o 
  -5  19   5      237.91      250.63     10.49 o 
  -4  19   5      479.12      444.46     12.98 o 
  -3  19   5      676.44      643.60     15.25 o 
  -2  19   5      344.29      333.76     12.36 o 
  -1  19   5        0.17       -3.01      5.33 o 
   0  19   5       46.58       39.18      5.33 o 
   1  19   5      130.47      147.67      8.00 o 
   2  19   5      220.38      238.77     10.33 o 
   3  19   5       21.69       19.01      6.34 o 
   4  19   5     1205.12     1199.02     25.04 o 
   5  19   5      645.15      634.78     18.04 o 
   6  19   5        6.34       -6.75      6.75 o 
   7  19   5       52.18       35.17     17.54 o 
 -10  20   5       15.41       10.00      8.85 o 
  -9  20   5      469.84      476.15     15.65 o 
  -8  20   5     1457.68     1466.14     24.44 o 
  -7  20   5      830.45      834.23     17.59 o 
  -6  20   5      408.43      384.44     11.98 o 
  -5  20   5     1248.48     1212.01     27.97 o 
  -4  20   5      136.37      127.76      8.75 o 
  -3  20   5      126.29      119.68      9.15 o 
  -2  20   5      326.68      304.03     10.58 o 
  -1  20   5       74.51       48.01      6.41 o 
   0  20   5       74.13       68.06      6.17 o 
   1  20   5     2520.20     2522.20     32.26 o 
   2  20   5      284.93      304.73     12.74 o 
   3  20   5      573.64      486.68     15.72 o 
   4  20   5      359.56      409.91     15.43 o 
   5  20   5      192.66      156.42     18.16 o 
   6  20   5       65.96       84.66     10.48 o 
 -10  21   5     1103.21     1098.69     42.09 o 
  -9  21   5      183.88      203.95     13.37 o 
  -8  21   5       47.13       60.39      7.61 o 
  -7  21   5      246.34      246.70     10.90 o 
  -6  21   5       16.71       21.86      6.57 o 
  -5  21   5        0.15        1.70      5.34 o 
  -4  21   5     1357.16     1339.79     23.82 o 
  -3  21   5      191.82      169.45     12.76 o 
  -2  21   5        4.71        4.71      4.74 o 
  -1  21   5        1.79        0.44      4.71 o 
   0  21   5      429.05      470.05     13.07 o 
   1  21   5      164.88      178.88      9.39 o 
   2  21   5        6.61       10.12      5.71 o 
   3  21   5      167.71      153.04     16.07 o 
   4  21   5       41.68       46.75      8.95 o 
   5  21   5      464.00      503.48     25.48 o 
   6  21   5      445.28      426.41     21.17 o 
 -10  22   5        6.67       13.92     24.46 o 
  -9  22   5      939.16      955.38     20.91 o 
  -8  22   5      404.12      394.76     15.50 o 
  -7  22   5       45.90       42.56      7.89 o 
  -6  22   5      262.04      257.55     12.30 o 
  -5  22   5      597.09      600.76     16.55 o 
  -4  22   5       30.99       34.76      6.34 o 
  -3  22   5      702.07      744.03     17.57 o 
  -2  22   5       30.18       23.32      6.45 o 
  -1  22   5      523.03      533.00     17.53 o 
   0  22   5      220.10      229.67     11.04 o 
   1  22   5     1449.58     1512.37     24.23 o 
   2  22   5        5.02        9.65      6.36 o 
   3  22   5      140.15      174.85     12.54 o 
   4  22   5        7.65        0.25      7.23 o 
   5  22   5      414.60      461.13     19.13 o 
   6  22   5       15.87        8.96     10.44 o 
  -9  23   5       27.90       31.19      9.92 o 
  -8  23   5       29.62       16.07      7.23 o 
  -7  23   5       35.46       30.92      7.09 o 
  -6  23   5       40.72       43.91      7.75 o 
  -5  23   5        8.80       10.23      6.01 o 
  -4  23   5     1001.94     1018.50     21.48 o 
  -3  23   5      528.05      503.73     19.36 o 
  -2  23   5      245.81      257.81     12.32 o 
  -1  23   5       18.69       21.33      6.14 o 
   0  23   5     2187.69     2225.01     39.57 o 
   1  23   5        6.12        1.25      5.75 o 
   2  23   5        2.97        4.87      6.55 o 
   3  23   5        9.25        8.92      8.53 o 
   4  23   5        3.97       13.25      7.94 o 
   5  23   5       81.63       86.54     12.32 o 
  -9  24   5      873.77      870.57     45.29 o 
  -8  24   5       92.70       98.59     10.11 o 
  -7  24   5      123.02       96.67     10.62 o 
  -6  24   5      102.02      110.68      9.90 o 
  -5  24   5      436.09      417.09     15.01 o 
  -4  24   5        3.85        2.26      6.38 o 
  -3  24   5     1774.02     1704.38     29.02 o 
  -2  24   5       38.40       38.76      7.15 o 
  -1  24   5     1156.94     1202.14     23.45 o 
   0  24   5       20.50       22.54      7.08 o 
   1  24   5      162.17      193.12     14.50 o 
   2  24   5      351.19      381.04     23.93 o 
   3  24   5        4.16       15.49     11.73 o 
   4  24   5      325.81      371.28     20.61 o 
   5  24   5      338.78      384.93     19.92 o 
  -8  25   5       15.92        7.70      8.68 o 
  -7  25   5       28.71       21.61      7.89 o 
  -6  25   5      186.28      183.54     13.00 o 
  -5  25   5      209.96      199.42     12.98 o 
  -4  25   5      702.96      688.10     19.95 o 
  -3  25   5        8.23       10.67      6.39 o 
  -2  25   5      327.48      365.02     13.74 o 
  -1  25   5      500.95      443.52     15.07 o 
   0  25   5      557.71      588.24     15.81 o 
   1  25   5      291.74      321.92     17.82 o 
   2  25   5      334.17      391.14     24.93 o 
   3  25   5       61.61       19.43     12.37 o 
   4  25   5      360.63      361.58     24.90 o 
   5  25   5      335.11      352.39     33.82 o 
  -8  26   5      529.60      545.31     38.75 o 
  -7  26   5      237.77      212.83     13.48 o 
  -6  26   5      179.43      185.54     13.61 o 
  -5  26   5      206.75      178.78     13.10 o 
  -4  26   5      265.39      231.13     13.63 o 
  -3  26   5      591.84      590.87     17.65 o 
  -2  26   5      118.39      120.52     10.04 o 
  -1  26   5      615.60      634.00     22.13 o 
   0  26   5       45.31       46.98      7.83 o 
   1  26   5      207.85      245.34     13.45 o 
   2  26   5      278.95      273.89     22.08 o 
   3  26   5     1103.99     1147.46     84.60 o 
   4  26   5      112.60      139.40     33.84 o 
   5  26   5      245.98      234.30     40.46 o 
  -7  27   5      122.15      113.69     14.28 o 
  -6  27   5      462.07      504.57     19.00 o 
  -5  27   5       86.83       78.68     10.22 o 
  -4  27   5       76.52       55.90      9.42 o 
  -3  27   5       88.11       83.09      9.44 o 
  -2  27   5      166.31      149.53     11.14 o 
  -1  27   5       71.21       60.64      9.16 o 
   0  27   5       45.38       34.38      8.29 o 
   1  27   5      106.40      109.80     10.92 o 
   2  27   5      248.16      246.30     36.47 o 
   3  27   5       15.68        5.70     12.79 o 
  -6  28   5        1.10       18.78      8.69 o 
  -5  28   5      163.97      185.75     13.50 o 
  -4  28   5       53.97       44.50      9.19 o 
  -3  28   5       17.30       17.96      7.34 o 
  -2  28   5        0.01       -6.59      6.59 o 
  -1  28   5       13.23        6.18      7.20 o 
   0  28   5      186.46      190.22     13.18 o 
   1  28   5        8.91       -7.89      7.89 o 
   2  28   5        7.07       17.92     13.36 o 
   3  28   5      805.24      764.31     62.90 o 
  -6  29   5     1115.34     1254.60     76.87 o 
  -5  29   5        3.92        6.12      8.44 o 
  -4  29   5      390.77      364.44     16.48 o 
  -3  29   5        0.77        6.19      7.71 o 
  -2  29   5       98.84      110.20     11.46 o 
  -1  29   5      164.31      156.80     17.49 o 
   0  29   5       15.22       18.53      8.51 o 
   1  29   5        0.98       -2.39      8.41 o 
   2  29   5      242.95      248.55     32.37 o 
  -5  30   5      267.45      180.23     37.88 o 
  -4  30   5       84.16       80.30     12.06 o 
  -3  30   5      163.16      174.58     19.56 o 
  -2  30   5       20.26        8.48      8.31 o 
  -1  30   5        9.69        4.77      8.25 o 
   0  30   5        0.09       -7.77      7.77 o 
   1  30   5       85.42       88.30     14.55 o 
  -3  31   5       68.80       60.74     18.38 o 
  -2  31   5       10.68        5.73      8.29 o 
  -1  31   5       43.70       31.12      9.09 o 
   0  31   5      273.73      277.41     17.43 o 
   1  31   5       41.66       20.70     13.87 o 
  -2  32   5      123.90      111.08     34.57 o 
  -1  32   5        6.30        4.41     19.49 o 
   0  32   5       53.39       94.90     29.06 o 
 -12   0   6      809.47      799.79     56.39 o 
 -10   0   6      570.23      589.61     26.75 o 
  -8   0   6      570.37      537.27     19.04 o 
  -6   0   6      129.58      167.92      9.95 o 
  -4   0   6     7514.04     7281.58     71.95 o 
  -2   0   6      783.28      828.56     17.57 o 
   0   0   6       90.80       66.87      5.68 o 
   2   0   6      111.78      129.67      9.39 o 
   4   0   6     1666.04     1682.22     37.27 o 
   6   0   6     2570.17     2598.38     62.22 o 
   8   0   6       86.78       51.00     17.54 o 
 -12   1   6       36.51       35.87     11.21 o 
 -11   1   6      669.68      678.94     21.57 o 
 -10   1   6       45.45       49.58      7.79 o 
  -9   1   6       62.15       74.19      7.29 o 
  -8   1   6       26.27       19.86      5.14 o 
  -7   1   6      202.21      185.03      7.80 o 
  -6   1   6      826.61      817.10     19.95 o 
  -5   1   6     2818.29     2781.42     25.39 o 
  -4   1   6      430.18      461.41     12.44 o 
  -3   1   6     2811.84     2591.33     26.48 o 
  -2   1   6      123.06      111.55      5.22 o 
  -1   1   6      235.84      237.53      6.78 o 
   0   1   6      208.11      202.40      7.18 o 
   1   1   6      203.53      194.64      8.99 o 
   2   1   6        1.89        2.67      3.40 o 
   3   1   6       17.92       17.86      4.68 o 
   4   1   6      130.21      124.52      8.43 o 
   5   1   6     1252.54     1210.59     26.81 o 
   6   1   6       32.02       38.15      8.32 o 
   7   1   6      355.46      327.59     18.75 o 
   8   1   6        0.62       -4.00      8.69 o 
 -12   2   6      599.43      592.98     24.85 o 
 -11   2   6        8.78       24.11      7.93 o 
 -10   2   6      271.62      306.69     15.57 o 
  -9   2   6      259.80      287.42     11.96 o 
  -8   2   6      370.35      360.55     11.36 o 
  -7   2   6      110.98      149.11      7.32 o 
  -6   2   6      337.46      359.01      8.42 o 
  -5   2   6     5227.05     5044.30     48.56 o 
  -4   2   6     4699.76     4398.94     34.72 o 
  -3   2   6     2368.61     2373.02     25.12 o 
  -2   2   6     1880.71     1969.18     23.03 o 
  -1   2   6      723.86      782.24     12.13 o 
   0   2   6      452.78      433.86      9.68 o 
   1   2   6       15.62       18.89      3.61 o 
   2   2   6      620.64      645.75     12.78 o 
   3   2   6       49.02       46.26      5.64 o 
   4   2   6      412.62      392.11     12.41 o 
   5   2   6       10.83       11.75      6.64 o 
   6   2   6      491.28      512.44     18.49 o 
   7   2   6      456.58      439.01     18.39 o 
   8   2   6        2.86       -1.70     12.01 o 
 -12   3   6        0.03        8.76      8.72 o 
 -11   3   6      826.62      770.60     20.87 o 
 -10   3   6       43.22       40.59      7.89 o 
  -9   3   6      387.98      400.61     13.87 o 
  -8   3   6       45.20       47.11      6.54 o 
  -7   3   6      674.56      639.01     13.73 o 
  -6   3   6     2126.22     2105.70     22.58 o 
  -5   3   6     1825.71     1890.75     20.40 o 
  -4   3   6      751.03      777.55     10.41 o 
  -3   3   6     2624.70     2541.19     24.40 o 
  -2   3   6        5.03        8.25      2.81 o 
  -1   3   6     1215.95     1272.51     17.95 o 
   0   3   6      341.92      360.36      7.85 o 
   1   3   6      668.81      660.13     12.89 o 
   2   3   6       25.61       15.49      3.98 o 
   3   3   6     1050.61     1009.57     17.72 o 
   4   3   6      613.07      649.13     18.91 o 
   5   3   6       70.27       75.48     10.19 o 
   6   3   6        9.45        3.07      6.97 o 
   7   3   6       57.84       48.78      9.60 o 
   8   3   6      145.75      184.47     26.77 o 
 -12   4   6      259.82      264.10     15.05 o 
 -11   4   6       19.76       24.25      7.91 o 
 -10   4   6        9.39       13.23      6.55 o 
  -9   4   6      165.17      177.82     10.51 o 
  -8   4   6     1369.12     1438.67     25.06 o 
  -7   4   6     1044.79     1090.14     17.61 o 
  -6   4   6     2196.38     2100.15     22.68 o 
  -5   4   6     4555.66     4314.63     37.82 o 
  -4   4   6       96.99      112.95      4.99 o 
  -3   4   6      568.06      531.13     10.85 o 
  -2   4   6      916.73      908.22     14.43 o 
  -1   4   6       18.36       12.33      3.03 o 
   0   4   6      705.98      651.82     10.66 o 
   1   4   6       73.04       72.51      5.16 o 
   2   4   6     1739.22     1739.72     25.78 o 
   3   4   6      424.29      413.81     11.49 o 
   4   4   6      107.64       92.40      8.38 o 
   5   4   6      169.29      180.45     11.17 o 
   6   4   6        2.36        0.96      6.72 o 
   7   4   6      438.74      425.00     20.02 o 
   8   4   6      295.77      323.05     30.66 o 
 -12   5   6       84.23      114.52     11.52 o 
 -11   5   6      232.71      224.08     15.32 o 
 -10   5   6      144.84      156.39     11.15 o 
  -9   5   6      457.62      459.36     14.86 o 
  -8   5   6      379.35      390.84     15.71 o 
  -7   5   6     4076.88     3918.20     43.48 o 
  -6   5   6        2.76       11.55      3.36 o 
  -5   5   6      129.46      140.53      5.77 o 
  -4   5   6      322.53      372.11      7.20 o 
  -3   5   6       93.61      105.82      4.75 o 
  -2   5   6       82.20       65.94      4.47 o 
  -1   5   6     3327.85     3255.88     33.44 o 
   0   5   6      155.46      153.48      5.70 o 
   1   5   6      348.45      327.42      8.90 o 
   2   5   6      528.50      455.16     10.91 o 
   3   5   6     2339.05     2292.90     29.25 o 
   4   5   6      375.07      340.74     15.32 o 
   5   5   6       33.84       17.05      6.19 o 
   6   5   6       80.98       86.08     10.21 o 
   7   5   6        7.75       16.69     10.05 o 
   8   5   6      125.58      109.98     31.26 o 
 -12   6   6      150.32      156.92     13.06 o 
 -11   6   6       14.83       24.64      7.81 o 
 -10   6   6       35.75       19.63      6.88 o 
  -9   6   6        3.45       -2.77      5.47 o 
  -8   6   6     2127.08     2209.79     30.62 o 
  -7   6   6      225.58      247.92      9.10 o 
  -6   6   6     2401.98     2185.21     24.90 o 
  -5   6   6        6.22        2.69      3.97 o 
  -4   6   6      331.23      366.00      7.16 o 
  -3   6   6      135.87      129.73      5.67 o 
  -2   6   6     3351.79     3295.06     32.08 o 
  -1   6   6       10.79       19.51      3.26 o 
   0   6   6     1292.71     1181.83     17.34 o 
   1   6   6      704.60      641.48     14.58 o 
   2   6   6      845.58      794.42     14.31 o 
   3   6   6      514.75      448.42     11.98 o 
   4   6   6      289.02      280.40     10.98 o 
   5   6   6       56.58       44.10      7.29 o 
   6   6   6       60.87       55.34     10.40 o 
   7   6   6       47.28       41.30     10.02 o 
 -12   7   6        0.51        1.11      8.29 o 
 -11   7   6       33.77       36.70      8.55 o 
 -10   7   6       84.76       68.79      8.71 o 
  -9   7   6       93.56      112.72      9.34 o 
  -8   7   6      328.29      306.21     11.28 o 
  -7   7   6     2218.45     2275.45     28.38 o 
  -6   7   6     1006.24      954.51     14.98 o 
  -5   7   6      149.25      137.54      6.31 o 
  -4   7   6        0.01        3.06      2.51 o 
  -3   7   6      418.06      399.57      9.60 o 
  -2   7   6      293.54      270.33      7.38 o 
  -1   7   6     2794.14     2661.20     27.59 o 
   0   7   6      104.91       95.69      5.13 o 
   1   7   6     1382.85     1284.18     19.19 o 
   2   7   6     2523.31     2388.68     27.85 o 
   3   7   6     1909.44     1893.14     25.92 o 
   4   7   6      238.67      274.68     10.93 o 
   5   7   6       81.81       70.27      8.33 o 
   6   7   6        1.61        3.08      7.88 o 
   7   7   6       46.70       38.02     10.47 o 
 -12   8   6       96.01       95.72     12.76 o 
 -11   8   6        9.24       17.45      7.61 o 
 -10   8   6      104.95      135.39     10.89 o 
  -9   8   6       23.84       24.64      6.17 o 
  -8   8   6      624.23      605.92     16.53 o 
  -7   8   6       63.21       87.12      6.52 o 
  -6   8   6        6.57       14.39      3.99 o 
  -5   8   6     1634.88     1496.54     19.43 o 
  -4   8   6     1224.30     1139.67     15.24 o 
  -3   8   6     1947.96     1933.00     22.43 o 
  -2   8   6      270.67      310.67      8.64 o 
  -1   8   6       66.31       78.25      4.96 o 
   0   8   6     1288.17     1165.12     15.48 o 
   1   8   6        4.16        9.50      3.60 o 
   2   8   6     1414.39     1399.11     19.83 o 
   3   8   6      432.75      411.55     16.24 o 
   4   8   6      331.28      341.08     12.97 o 
   5   8   6      318.96      332.87     14.75 o 
   6   8   6      369.29      345.70     17.67 o 
   7   8   6      439.06      438.08     20.54 o 
 -12   9   6       18.47       11.85     10.07 o 
 -11   9   6      113.02      109.38     11.96 o 
 -10   9   6        1.76       10.09      6.84 o 
  -9   9   6      764.33      748.84     17.75 o 
  -8   9   6     1375.44     1389.26     22.06 o 
  -7   9   6      621.64      655.06     17.09 o 
  -6   9   6      375.64      361.78      9.58 o 
  -5   9   6     1283.28     1261.43     17.67 o 
  -4   9   6      298.92      314.81      8.70 o 
  -3   9   6      544.16      514.37     12.56 o 
  -2   9   6     2573.60     2561.70     28.84 o 
  -1   9   6      338.33      318.01      7.83 o 
   0   9   6      290.35      291.90      9.12 o 
   1   9   6     4450.29     4285.32     44.21 o 
   2   9   6       25.27       31.69      4.98 o 
   3   9   6      815.53      834.73     17.36 o 
   4   9   6     1047.36      989.95     23.55 o 
   5   9   6      334.00      357.00     15.33 o 
   6   9   6       32.32       34.06      9.37 o 
   7   9   6      606.91      604.25     23.98 o 
 -12  10   6       11.03        2.27      9.83 o 
 -11  10   6      136.75      142.77     12.96 o 
 -10  10   6     1189.17     1278.08     28.05 o 
  -9  10   6      430.84      475.64     14.61 o 
  -8  10   6      290.67      283.43     10.48 o 
  -7  10   6       25.41       13.45      4.60 o 
  -6  10   6      959.52      909.54     17.24 o 
  -5  10   6     1421.80     1427.35     19.34 o 
  -4  10   6     6579.23     6237.34     58.63 o 
  -3  10   6       12.33       20.70      3.68 o 
  -2  10   6       53.05       64.59      6.00 o 
  -1  10   6       30.42       36.32      3.78 o 
   0  10   6      617.51      554.56      9.98 o 
   1  10   6      112.72      129.33      7.58 o 
   2  10   6      623.86      609.44     13.51 o 
   3  10   6      231.44      219.74     10.73 o 
   4  10   6        7.06        8.26      6.49 o 
   5  10   6      309.84      309.01     14.82 o 
   6  10   6     1183.18     1145.28     31.06 o 
   7  10   6       95.95      104.47     13.50 o 
 -12  11   6        0.42       -0.54     10.59 o 
 -11  11   6      155.31      155.41     13.46 o 
 -10  11   6        1.54       16.62      7.16 o 
  -9  11   6     1063.17     1057.69     32.98 o 
  -8  11   6      102.77      110.32      7.94 o 
  -7  11   6        9.38        5.92      4.20 o 
  -6  11   6      284.75      290.56      9.72 o 
  -5  11   6     1498.71     1480.80     21.12 o 
  -4  11   6       57.19       75.84      5.87 o 
  -3  11   6     3283.74     3170.41     32.88 o 
  -2  11   6        1.96        2.85      3.35 o 
  -1  11   6      259.03      269.17      8.53 o 
   0  11   6      467.44      491.75      9.59 o 
   1  11   6      754.09      749.22     13.64 o 
   2  11   6      254.68      211.02      8.83 o 
   3  11   6       36.67       25.91      6.00 o 
   4  11   6       15.54       21.79      6.61 o 
   5  11   6     1206.96     1268.04     28.37 o 
   6  11   6        0.47       -7.55      7.55 o 
   7  11   6      861.78      861.92     28.37 o 
 -12  12   6       19.77       31.48     17.89 o 
 -11  12   6        0.35       -0.67      8.14 o 
 -10  12   6      961.88     1004.24     23.78 o 
  -9  12   6      163.40      165.40     11.64 o 
  -8  12   6      170.14      183.45      9.29 o 
  -7  12   6      153.18      137.53     10.13 o 
  -6  12   6      114.88      111.05      7.30 o 
  -5  12   6      455.90      392.86     10.18 o 
  -4  12   6     8367.51     8066.94     69.85 o 
  -3  12   6     2342.42     2305.23     26.46 o 
  -2  12   6      198.36      215.87      7.58 o 
  -1  12   6        0.04       -3.15      3.15 o 
   0  12   6      365.85      339.03      8.63 o 
   1  12   6      273.79      312.04      9.24 o 
   2  12   6      519.58      495.37     12.54 o 
   3  12   6      117.73      137.96      9.74 o 
   4  12   6       67.89       65.23      8.95 o 
   5  12   6       19.56       22.32      7.84 o 
   6  12   6     1612.78     1515.28     59.60 o 
   7  12   6        0.48        3.54      9.72 o 
 -11  13   6      143.10      155.99     15.13 o 
 -10  13   6       30.29       18.52      7.56 o 
  -9  13   6       73.07      101.30      9.67 o 
  -8  13   6     1169.73     1179.80     29.17 o 
  -7  13   6       96.90      105.48      7.66 o 
  -6  13   6      103.85       99.10      7.03 o 
  -5  13   6      628.70      625.61     13.65 o 
  -4  13   6       53.52       64.06      5.98 o 
  -3  13   6     1868.33     1877.41     23.38 o 
  -2  13   6     2079.64     2158.22     25.45 o 
  -1  13   6      126.95      134.83      7.03 o 
   0  13   6       16.43       34.20      4.21 o 
   1  13   6       87.77       93.42      6.85 o 
   2  13   6      241.83      232.95      9.35 o 
   3  13   6      127.49       99.22      8.87 o 
   4  13   6      292.02      280.86     13.76 o 
   5  13   6      624.37      631.20     20.51 o 
   6  13   6        7.80       19.70      9.47 o 
   7  13   6      236.02      228.07     19.48 o 
 -11  14   6       45.66       39.92      9.99 o 
 -10  14   6      137.02      134.89     23.30 o 
  -9  14   6      707.03      691.22     21.10 o 
  -8  14   6      550.81      551.84     17.02 o 
  -7  14   6      186.21      162.72      9.53 o 
  -6  14   6      937.00      926.79     17.36 o 
  -5  14   6     1776.41     1718.01     24.10 o 
  -4  14   6     2202.32     2216.33     32.02 o 
  -3  14   6     1990.14     1814.92     23.16 o 
  -2  14   6      443.54      463.77     10.83 o 
  -1  14   6       46.09       47.04      5.16 o 
   0  14   6     1209.71     1301.60     20.24 o 
   1  14   6       29.03       17.89      4.88 o 
   2  14   6     1926.06     1942.42     27.02 o 
   3  14   6        4.00       -2.15      4.87 o 
   4  14   6       95.65       81.25      9.59 o 
   5  14   6      220.89      200.59     14.07 o 
   6  14   6      511.77      513.86     31.39 o 
   7  14   6      244.26      215.08     23.56 o 
 -11  15   6      270.09      285.04     16.61 o 
 -10  15   6       16.34       14.42      8.44 o 
  -9  15   6      177.89      175.60     13.50 o 
  -8  15   6      394.03      392.78     13.95 o 
  -7  15   6      663.10      663.58     16.70 o 
  -6  15   6      940.78      985.58     19.54 o 
  -5  15   6        3.14        8.72      4.43 o 
  -4  15   6        9.50       10.27      4.28 o 
  -3  15   6      334.24      331.05      9.56 o 
  -2  15   6      753.04      743.86     18.29 o 
  -1  15   6     1912.35     1891.58     27.19 o 
   0  15   6      510.36      492.54     12.29 o 
   1  15   6       42.57       61.87      6.15 o 
   2  15   6        2.26        0.67      4.54 o 
   3  15   6      307.67      285.67     11.53 o 
   4  15   6      162.22      180.89     12.67 o 
   5  15   6        2.73       -6.56      6.56 o 
   6  15   6       17.42       24.27      9.00 o 
   7  15   6       61.51       74.94     20.01 o 
 -11  16   6        4.68        2.71     10.79 o 
 -10  16   6       84.18       59.12     10.25 o 
  -9  16   6      241.18      258.05     13.27 o 
  -8  16   6     1895.22     1862.89     28.57 o 
  -7  16   6       30.63       30.34      6.52 o 
  -6  16   6      917.76      940.96     19.37 o 
  -5  16   6      216.13      224.34     11.76 o 
  -4  16   6       97.42       75.02      6.42 o 
  -3  16   6       26.24       11.47      4.24 o 
  -2  16   6      582.62      520.11     13.11 o 
  -1  16   6       56.45       53.74      5.75 o 
   0  16   6      806.30      847.30     16.39 o 
   1  16   6       68.05       58.55      6.65 o 
   2  16   6      450.13      465.67     13.16 o 
   3  16   6       51.33       41.88      8.50 o 
   4  16   6       47.66       63.19      8.64 o 
   5  16   6       99.83       87.29      9.90 o 
   6  16   6        4.13       -7.85      7.85 o 
   7  16   6      298.14      317.05     43.03 o 
 -11  17   6      272.86      190.53     37.52 o 
 -10  17   6        0.13       -2.65      7.99 o 
  -9  17   6      607.06      645.83     19.59 o 
  -8  17   6        5.88       27.09      6.50 o 
  -7  17   6     3519.45     3587.33     62.33 o 
  -6  17   6      278.21      308.53     11.98 o 
  -5  17   6      122.26       99.90      8.65 o 
  -4  17   6       30.80       24.74      5.50 o 
  -3  17   6       32.01       22.91      4.91 o 
  -2  17   6       20.95        8.89      4.48 o 
  -1  17   6     1862.94     1894.99     26.35 o 
   0  17   6       67.38       51.71      6.00 o 
   1  17   6       55.72       53.99      6.64 o 
   2  17   6       65.06       64.30      6.81 o 
   3  17   6      604.17      619.40     17.71 o 
   4  17   6       16.99        4.21      7.00 o 
   5  17   6        6.11        5.16      7.30 o 
   6  17   6        0.00       -0.33      8.18 o 
 -10  18   6      140.47      165.05     14.19 o 
  -9  18   6      275.63      287.17     14.62 o 
  -8  18   6     1507.44     1565.19     26.47 o 
  -7  18   6       63.45       91.86      8.73 o 
  -6  18   6      390.86      394.69     13.20 o 
  -5  18   6       36.88       40.19      6.83 o 
  -4  18   6        4.62        4.91      5.38 o 
  -3  18   6      591.49      566.23     14.86 o 
  -2  18   6      100.65       81.39      6.93 o 
  -1  18   6      197.22      187.60      9.08 o 
   0  18   6      918.58      894.61     17.38 o 
   1  18   6       41.05       36.19      6.84 o 
   2  18   6      741.37      692.98     17.11 o 
   3  18   6        2.81        2.01      6.07 o 
   4  18   6       75.52       71.85      9.23 o 
   5  18   6       10.09        0.57      7.85 o 
   6  18   6       40.52       36.57      9.53 o 
 -10  19   6      144.51      115.38     17.61 o 
  -9  19   6       60.29       69.40      9.66 o 
  -8  19   6       59.71       86.05     10.55 o 
  -7  19   6     2082.93     2023.71     30.31 o 
  -6  19   6      541.46      542.08     15.61 o 
  -5  19   6      230.71      226.60     12.60 o 
  -4  19   6        2.70        1.77      5.47 o 
  -3  19   6        2.69        7.89      5.22 o 
  -2  19   6      182.69      208.11     10.33 o 
  -1  19   6      849.03      885.65     17.62 o 
   0  19   6       44.97       45.03      6.05 o 
   1  19   6      941.90      981.63     21.74 o 
   2  19   6        5.51        3.59      5.52 o 
   3  19   6      207.69      208.55     14.35 o 
   4  19   6      108.70      127.58     11.03 o 
   5  19   6       10.97        9.01      8.23 o 
   6  19   6       12.54        6.62     13.37 o 
 -10  20   6      160.30      161.54     35.13 o 
  -9  20   6      725.87      768.64     21.03 o 
  -8  20   6      497.09      480.73     22.97 o 
  -7  20   6        8.78        1.27      5.85 o 
  -6  20   6       31.26       43.49      8.73 o 
  -5  20   6      407.20      402.71     16.14 o 
  -4  20   6     1049.59     1075.04     23.09 o 
  -3  20   6      988.14      931.53     21.14 o 
  -2  20   6      378.61      357.98     17.33 o 
  -1  20   6      293.00      305.14     12.13 o 
   0  20   6     1310.32     1403.08     21.86 o 
   1  20   6       43.08       24.78      6.95 o 
   2  20   6      153.83      139.33     10.70 o 
   3  20   6        4.27       11.05      6.68 o 
   4  20   6        4.04        2.38      7.16 o 
   5  20   6       64.24       59.07     11.95 o 
   6  20   6      248.31      314.87     32.74 o 
 -10  21   6       57.32       62.53     28.69 o 
  -9  21   6       72.14       69.01      9.23 o 
  -8  21   6        0.38        7.47      6.62 o 
  -7  21   6      103.10       91.27     10.19 o 
  -6  21   6      542.81      528.97     18.92 o 
  -5  21   6      658.85      639.10     23.11 o 
  -4  21   6        1.70        4.65      5.99 o 
  -3  21   6      498.57      459.75     15.54 o 
  -2  21   6     1015.56      991.37     20.75 o 
  -1  21   6      193.22      191.34     11.47 o 
   0  21   6      312.19      331.21     11.83 o 
   1  21   6      492.61      486.07     15.89 o 
   2  21   6       50.05       40.26      7.96 o 
   3  21   6       33.39       15.90      7.33 o 
   4  21   6       23.22       22.07      8.00 o 
   5  21   6      362.72      367.09     19.46 o 
  -9  22   6      117.09      106.29     11.62 o 
  -8  22   6       22.52       12.45      7.33 o 
  -7  22   6      154.36      149.19     11.47 o 
  -6  22   6       22.59        4.36      7.33 o 
  -5  22   6       19.20       21.08      7.67 o 
  -4  22   6     1799.72     1735.50     31.25 o 
  -3  22   6       85.73       89.91      9.28 o 
  -2  22   6      173.59      193.73     10.94 o 
  -1  22   6      642.65      639.82     16.97 o 
   0  22   6       27.45       38.59      6.97 o 
   1  22   6        0.40        0.87      6.10 o 
   2  22   6       72.28       89.12     10.40 o 
   3  22   6      112.68      107.76     11.82 o 
   4  22   6      136.97      146.68     14.66 o 
   5  22   6        6.19       12.00     10.23 o 
  -9  23   6      257.23      295.98     22.06 o 
  -8  23   6        4.41        2.71      7.59 o 
  -7  23   6       28.30       25.01      7.91 o 
  -6  23   6       93.33       73.20      9.86 o 
  -5  23   6     1213.24     1200.12     26.46 o 
  -4  23   6        8.58       14.51      7.14 o 
  -3  23   6     1630.44     1671.21     30.79 o 
  -2  23   6       61.11       49.72      7.61 o 
  -1  23   6      129.36      135.06     10.21 o 
   0  23   6      381.21      358.54     13.59 o 
   1  23   6      540.26      568.54     19.51 o 
   2  23   6      134.39      145.93     13.86 o 
   3  23   6      373.03      348.84     18.59 o 
   4  23   6      177.13      206.76     19.08 o 
   5  23   6      313.58      384.20     34.21 o 
  -9  24   6        1.75        7.36     25.01 o 
  -8  24   6       32.17       34.96      8.94 o 
  -7  24   6       89.57       80.51     10.05 o 
  -6  24   6      112.41       67.63      9.66 o 
  -5  24   6       94.46       89.33      9.92 o 
  -4  24   6      920.01      977.43     25.42 o 
  -3  24   6       59.08       42.23      8.14 o 
  -2  24   6      253.01      272.54     13.35 o 
  -1  24   6       30.27       39.82      7.72 o 
   0  24   6        2.57       -2.67      5.99 o 
   1  24   6        6.75        8.89      7.55 o 
   2  24   6      154.23      138.03     15.48 o 
   3  24   6       25.22       14.69     10.40 o 
   4  24   6      113.51      105.37     17.83 o 
  -8  25   6       58.29        9.31     11.91 o 
  -7  25   6       69.90       65.36      9.45 o 
  -6  25   6      500.92      475.75     18.29 o 
  -5  25   6      355.93      376.69     16.46 o 
  -4  25   6       38.89       37.06     10.02 o 
  -3  25   6      560.58      536.82     18.12 o 
  -2  25   6      189.60      178.30     12.48 o 
  -1  25   6      399.62      388.38     14.49 o 
   0  25   6        4.59        1.21      6.26 o 
   1  25   6        6.01        8.89      8.77 o 
   2  25   6       53.92       48.26     16.58 o 
   3  25   6      254.94      292.08     25.93 o 
   4  25   6       87.19       93.37     32.00 o 
  -7  26   6       43.99       44.43     14.24 o 
  -6  26   6      659.78      663.88     21.34 o 
  -5  26   6      317.63      327.80     19.59 o 
  -4  26   6        2.39       -5.18      6.79 o 
  -3  26   6       74.44       79.81      9.09 o 
  -2  26   6      428.16      418.11     16.63 o 
  -1  26   6      104.21      105.61     10.86 o 
   0  26   6        8.16       11.86      7.50 o 
   1  26   6        8.12       -0.53     10.06 o 
   2  26   6       83.19       43.89     23.35 o 
   3  26   6       12.32       19.08     15.60 o 
  -7  27   6      355.46      435.52     33.50 o 
  -6  27   6      174.71      183.12     14.05 o 
  -5  27   6       36.13       59.26     10.19 o 
  -4  27   6        0.69       -3.59      7.25 o 
  -3  27   6       65.52       50.21      8.58 o 
  -2  27   6      371.73      370.56     14.98 o 
  -1  27   6      169.33      180.89     12.46 o 
   0  27   6      104.71      100.05     10.98 o 
   1  27   6       44.36       34.65     11.86 o 
   2  27   6        0.95      -13.38     13.38 o 
   3  27   6      670.17      659.35     47.63 o 
  -6  28   6      333.89      311.14     31.32 o 
  -5  28   6      101.78      105.09     11.67 o 
  -4  28   6        2.24        0.66      7.96 o 
  -3  28   6       10.22        3.91      7.39 o 
  -2  28   6      680.74      704.10     24.28 o 
  -1  28   6       68.65       52.91      9.64 o 
   0  28   6      415.09      459.29     18.34 o 
   1  28   6        5.25        8.53     15.66 o 
   2  28   6      435.17      440.44     34.04 o 
  -5  29   6       52.73       31.62     17.80 o 
  -4  29   6        4.95        4.90      9.55 o 
  -3  29   6       63.65       66.13      9.66 o 
  -2  29   6       24.39       33.95      9.32 o 
  -1  29   6      244.46      242.43     15.28 o 
   0  29   6      115.11      128.44     12.21 o 
   1  29   6      287.92      239.36     41.38 o 
  -4  30   6       25.78       39.58     19.22 o 
  -3  30   6      229.58      224.00     39.72 o 
  -2  30   6      125.15       99.94     11.63 o 
  -1  30   6        9.92        1.24      9.44 o 
   0  30   6      432.55      479.28     20.74 o 
 -11   0   7       15.11        0.26     13.64 o 
  -9   0   7      219.71      232.14     17.73 o 
  -7   0   7       47.57       53.56     10.89 o 
  -5   0   7     7862.09     7437.42     91.15 o 
  -3   0   7     3431.67     3357.53     51.10 o 
  -1   0   7       78.61       94.08      7.77 o 
   1   0   7     2649.01     2574.07     53.27 o 
   3   0   7      732.96      717.16     22.94 o 
   5   0   7       25.60       29.19     11.67 o 
   7   0   7       34.21        2.98     12.10 o 
 -12   1   7       46.04       55.28     13.48 o 
 -11   1   7       10.72       -7.03      9.66 o 
 -10   1   7      445.75      401.49     21.07 o 
  -9   1   7        0.83        9.87      7.53 o 
  -8   1   7      178.34      168.83     10.94 o 
  -7   1   7       65.01       72.67      6.57 o 
  -6   1   7      246.32      284.15      9.86 o 
  -5   1   7     1190.86     1241.15     17.14 o 
  -4   1   7    10305.67     9923.75     74.61 o 
  -3   1   7      716.10      689.81     12.21 o 
  -2   1   7      210.79      230.01      7.31 o 
  -1   1   7       11.71        3.36      3.05 o 
   0   1   7       91.95       78.93      6.33 o 
   1   1   7      528.00      520.72     13.70 o 
   2   1   7     3906.58     3902.42     40.81 o 
   3   1   7       18.87       11.84      5.52 o 
   4   1   7      472.95      469.75     14.90 o 
   5   1   7        3.30        6.52      6.44 o 
   6   1   7      113.37       99.34     11.64 o 
   7   1   7       11.09        4.82      8.44 o 
 -12   2   7      411.79      435.64     24.11 o 
 -11   2   7      112.63      134.16     19.35 o 
 -10   2   7      551.54      531.18     20.74 o 
  -9   2   7      737.67      758.61     22.86 o 
  -8   2   7       22.80       18.08      8.65 o 
  -7   2   7       93.55       98.91      7.93 o 
  -6   2   7      427.44      418.30     11.71 o 
  -5   2   7     1368.57     1291.50     17.11 o 
  -4   2   7     1982.78     1978.81     25.73 o 
  -3   2   7     1325.97     1250.50     17.14 o 
  -2   2   7      691.76      665.31     11.94 o 
  -1   2   7        6.27        2.98      3.01 o 
   0   2   7     2991.63     2919.61     38.15 o 
   1   2   7      362.53      348.66      9.89 o 
   2   2   7      179.95      185.90      8.90 o 
   3   2   7     1004.51      998.42     17.77 o 
   4   2   7      277.17      281.80     10.53 o 
   5   2   7      530.50      506.24     19.59 o 
   6   2   7        8.84       22.12      8.46 o 
   7   2   7       98.31      110.82     14.02 o 
 -12   3   7      446.92      502.11     25.14 o 
 -11   3   7        0.72       -1.01     10.62 o 
 -10   3   7      766.39      734.05     24.98 o 
  -9   3   7       94.55      108.34     11.35 o 
  -8   3   7     1014.98      998.60     25.50 o 
  -7   3   7      775.17      763.59     19.14 o 
  -6   3   7     1854.75     1861.36     24.43 o 
  -5   3   7     2707.54     2617.26     27.14 o 
  -4   3   7      674.64      645.59     13.79 o 
  -3   3   7     2565.96     2512.19     27.22 o 
  -2   3   7      468.63      400.22      9.43 o 
  -1   3   7        6.45       -0.09      3.01 o 
   0   3   7        5.31       15.32      4.03 o 
   1   3   7      888.11      908.84     15.78 o 
   2   3   7     1491.82     1493.35     21.65 o 
   3   3   7        0.06       -0.52      4.18 o 
   4   3   7      530.70      539.25     13.70 o 
   5   3   7        2.52       11.15      6.70 o 
   6   3   7      177.74      181.69     13.17 o 
   7   3   7      113.75       89.18     14.75 o 
 -12   4   7      267.29      323.15     28.61 o 
 -11   4   7     1275.87     1226.54     37.17 o 
 -10   4   7      256.64      237.56     13.69 o 
  -9   4   7      605.49      610.98     18.55 o 
  -8   4   7       65.15       66.09      9.26 o 
  -7   4   7      802.77      835.51     20.12 o 
  -6   4   7      922.32      900.38     15.85 o 
  -5   4   7        6.81       16.86      3.64 o 
  -4   4   7       51.26       43.80      4.42 o 
  -3   4   7      983.62      938.78     18.08 o 
  -2   4   7      596.05      587.91     11.29 o 
  -1   4   7     1976.03     1879.48     22.37 o 
   0   4   7     3069.11     3057.33     35.17 o 
   1   4   7       66.42       63.86      6.07 o 
   2   4   7      159.49      178.97      8.10 o 
   3   4   7      111.93      111.88      7.57 o 
   4   4   7        8.96        4.23      5.50 o 
   5   4   7      617.80      650.42     19.16 o 
   6   4   7        9.10        7.39      7.28 o 
   7   4   7      168.60      163.68     36.41 o 
 -12   5   7      908.07      973.85     33.31 o 
 -11   5   7       17.60       39.36      9.48 o 
 -10   5   7      435.19      480.11     18.14 o 
  -9   5   7      112.74      107.34     10.08 o 
  -8   5   7      232.28      233.46     17.04 o 
  -7   5   7       76.87       85.96      7.63 o 
  -6   5   7     2040.52     2077.78     28.49 o 
  -5   5   7      251.61      237.06      7.93 o 
  -4   5   7      200.47      191.15      6.80 o 
  -3   5   7       87.67       87.20      5.88 o 
  -2   5   7     4583.18     4331.81     41.07 o 
  -1   5   7        2.22        2.50      3.28 o 
   0   5   7      462.32      508.62     12.11 o 
   1   5   7      798.73      763.81     15.25 o 
   2   5   7       10.59        4.71      4.28 o 
   3   5   7       13.91       10.48      4.55 o 
   4   5   7       81.87       94.20      8.30 o 
   5   5   7       10.90       15.72      6.93 o 
   6   5   7      130.90      146.57     14.04 o 
   7   5   7        3.62       11.40     22.07 o 
 -12   6   7       82.63      104.25     13.51 o 
 -11   6   7     1097.32     1089.40     27.62 o 
 -10   6   7      189.42      186.48     13.43 o 
  -9   6   7      179.56      191.78     13.82 o 
  -8   6   7      927.64      903.28     25.96 o 
  -7   6   7      936.88      908.59     19.33 o 
  -6   6   7      278.76      274.34      9.96 o 
  -5   6   7       15.75       14.40      4.10 o 
  -4   6   7     1281.51     1186.67     17.17 o 
  -3   6   7      821.22      782.56     14.18 o 
  -2   6   7      629.95      695.52     12.84 o 
  -1   6   7     4598.59     4542.74     42.98 o 
   0   6   7      449.88      437.70     11.24 o 
   1   6   7       29.92       30.09      4.98 o 
   2   6   7     1123.95     1076.27     18.04 o 
   3   6   7      305.30      289.98     13.02 o 
   4   6   7      200.80      232.15     11.24 o 
   5   6   7      211.07      219.56     12.82 o 
   6   6   7       17.80       28.05      9.67 o 
 -12   7   7      193.83      217.41     17.20 o 
 -11   7   7        0.88        0.15      7.90 o 
 -10   7   7      223.30      236.13     13.82 o 
  -9   7   7        0.81       -1.80      6.60 o 
  -8   7   7       14.79        0.53      6.34 o 
  -7   7   7        6.35        5.29      4.65 o 
  -6   7   7       89.66       98.77      7.31 o 
  -5   7   7      271.61      270.89      9.13 o 
  -4   7   7      325.66      327.71      9.72 o 
  -3   7   7     1365.24     1290.30     19.37 o 
  -2   7   7     6701.52     6427.87     60.37 o 
  -1   7   7      133.57      129.68      8.03 o 
   0   7   7      492.86      498.88     11.98 o 
   1   7   7       17.87       23.88      5.15 o 
   2   7   7       18.08       12.91      4.53 o 
   3   7   7       23.15       17.32      5.03 o 
   4   7   7      470.05      455.17     16.36 o 
   5   7   7        6.92        8.13      7.23 o 
   6   7   7       94.53       82.72     14.20 o 
 -12   8   7      251.58      257.44     20.36 o 
 -11   8   7       10.76       14.07      8.60 o 
 -10   8   7      297.35      308.24     17.44 o 
  -9   8   7      187.59      191.64     12.62 o 
  -8   8   7      104.11       83.51      7.77 o 
  -7   8   7      598.82      627.88     15.14 o 
  -6   8   7       77.54       80.42      6.94 o 
  -5   8   7      534.77      520.35     12.41 o 
  -4   8   7      201.92      171.91      8.02 o 
  -3   8   7      677.55      666.79     13.67 o 
  -2   8   7       81.14       90.63      7.52 o 
  -1   8   7     3790.17     3776.79     37.52 o 
   0   8   7      523.74      511.49     12.19 o 
   1   8   7     1750.68     1725.32     24.60 o 
   2   8   7       69.53       84.27      8.11 o 
   3   8   7      837.76      873.20     19.92 o 
   4   8   7       30.12       30.50      7.83 o 
   5   8   7      202.32      193.80     13.59 o 
   6   8   7       10.27        7.24      8.92 o 
 -12   9   7       70.42       90.69     15.19 o 
 -11   9   7        0.20        7.61      9.12 o 
 -10   9   7       58.51       65.74      9.88 o 
  -9   9   7        0.80       -2.01      6.54 o 
  -8   9   7       79.85       93.55      8.09 o 
  -7   9   7        0.17       -2.95      4.38 o 
  -6   9   7      191.56      181.29      8.33 o 
  -5   9   7       57.43       46.44      5.85 o 
  -4   9   7       66.98       53.65      5.62 o 
  -3   9   7     3636.77     3507.05     38.42 o 
  -2   9   7     1014.57     1008.36     19.03 o 
  -1   9   7      347.69      324.80      9.05 o 
   0   9   7     1058.25     1026.09     17.63 o 
   1   9   7      670.49      687.93     18.66 o 
   2   9   7      189.99      214.62      9.65 o 
   3   9   7      299.35      300.75     11.83 o 
   4   9   7      247.97      270.41     15.43 o 
   5   9   7        1.16        2.61      6.98 o 
   6   9   7      127.28      139.26     14.66 o 
 -12  10   7      165.12      205.97     38.25 o 
 -11  10   7       29.65       28.18     10.22 o 
 -10  10   7       10.74       12.64      7.94 o 
  -9  10   7      274.57      261.62     13.03 o 
  -8  10   7      213.97      211.82     10.42 o 
  -7  10   7      347.98      349.30     12.11 o 
  -6  10   7       28.73       33.74      5.33 o 
  -5  10   7     1975.93     1871.41     25.20 o 
  -4  10   7      546.04      552.78     12.90 o 
  -3  10   7      117.57      112.08      7.09 o 
  -2  10   7       10.08       11.15      4.35 o 
  -1  10   7        7.95       10.52      4.26 o 
   0  10   7      638.42      622.14     13.92 o 
   1  10   7     1278.60     1221.25     20.16 o 
   2  10   7      103.28      105.70      7.63 o 
   3  10   7      159.36      194.95     10.78 o 
   4  10   7       36.75       29.94      7.99 o 
   5  10   7      464.30      435.24     26.98 o 
   6  10   7        0.06       -8.39      8.50 o 
 -12  11   7      118.82      172.50     36.05 o 
 -11  11   7        0.78       -5.04      8.87 o 
 -10  11   7       40.03       17.16      9.01 o 
  -9  11   7      226.67      203.58     11.90 o 
  -8  11   7      753.86      743.71     17.73 o 
  -7  11   7      356.24      378.66     12.47 o 
  -6  11   7     3115.49     3130.33     38.93 o 
  -5  11   7       59.74       70.94      6.26 o 
  -4  11   7      447.98      433.35     11.64 o 
  -3  11   7       15.56       17.99      4.57 o 
  -2  11   7     1067.13     1002.66     18.41 o 
  -1  11   7     1140.81     1120.34     26.05 o 
   0  11   7       41.32       37.31      5.52 o 
   1  11   7       31.14       25.58      5.14 o 
   2  11   7     1305.31     1325.44     23.55 o 
   3  11   7      217.60      202.46     11.17 o 
   4  11   7      376.33      363.55     15.98 o 
   5  11   7       16.15       18.16      8.64 o 
   6  11   7       94.50      115.82     14.57 o 
 -11  12   7        6.07       -8.43      8.43 o 
 -10  12   7      167.61      179.29     15.11 o 
  -9  12   7      593.36      593.75     29.39 o 
  -8  12   7      333.39      324.77     12.51 o 
  -7  12   7       98.40      111.28      8.55 o 
  -6  12   7       79.73       81.22      7.35 o 
  -5  12   7     1661.85     1654.22     23.82 o 
  -4  12   7       22.09       17.07      4.77 o 
  -3  12   7      156.60      165.90      8.40 o 
  -2  12   7      466.17      471.62     12.74 o 
  -1  12   7      331.04      364.01     11.41 o 
   0  12   7        0.05        3.09      4.77 o 
   1  12   7      499.07      492.47     13.85 o 
   2  12   7       14.54       19.61      5.91 o 
   3  12   7      175.81      200.40     11.62 o 
   4  12   7       45.45       38.27      8.69 o 
   5  12   7      224.73      227.87     14.92 o 
   6  12   7       70.88       48.13     11.62 o 
 -11  13   7       97.70       91.09     13.34 o 
 -10  13   7        4.25        1.37      7.79 o 
  -9  13   7        7.87       20.13      7.60 o 
  -8  13   7      555.51      573.13     19.52 o 
  -7  13   7       13.98       18.85      5.77 o 
  -6  13   7     2917.99     2941.18     37.94 o 
  -5  13   7      116.48      122.42      7.74 o 
  -4  13   7      333.03      345.62     10.77 o 
  -3  13   7     3309.36     3161.06     36.71 o 
  -2  13   7     1120.53     1116.19     18.88 o 
  -1  13   7      241.73      245.41     11.44 o 
   0  13   7      544.18      522.20     16.58 o 
   1  13   7      297.39      338.86     12.94 o 
   2  13   7     1034.98     1079.79     21.38 o 
   3  13   7      148.88      167.93     11.55 o 
   4  13   7      406.95      392.09     22.89 o 
   5  13   7       16.65       20.79      8.65 o 
   6  13   7       23.24       16.31     11.38 o 
 -11  14   7      135.84      154.52     20.30 o 
 -10  14   7        0.98        6.71      8.27 o 
  -9  14   7       84.32       85.99     10.76 o 
  -8  14   7       26.82       36.42      7.51 o 
  -7  14   7      552.20      548.37     16.61 o 
  -6  14   7      126.64      153.23     10.74 o 
  -5  14   7      642.20      676.95     15.93 o 
  -4  14   7      547.48      524.90     13.19 o 
  -3  14   7      697.56      706.34     15.15 o 
  -2  14   7       50.74       71.52      6.54 o 
  -1  14   7     1368.63     1375.30     24.72 o 
   0  14   7      768.57      778.71     20.44 o 
   1  14   7     1090.32     1075.25     24.87 o 
   2  14   7       60.80       56.79      7.84 o 
   3  14   7      114.24      112.74     10.80 o 
   4  14   7        0.91       -2.85      6.95 o 
   5  14   7       29.64       30.02      9.20 o 
   6  14   7       66.93       62.86     16.67 o 
 -11  15   7        2.11       -4.05     21.33 o 
 -10  15   7       10.77       14.23      8.87 o 
  -9  15   7       62.70       71.29     10.19 o 
  -8  15   7      257.62      266.20     15.66 o 
  -7  15   7      154.60      144.72      9.76 o 
  -6  15   7     2192.91     2129.31     33.58 o 
  -5  15   7        1.05        0.01      4.87 o 
  -4  15   7      562.81      552.52     13.69 o 
  -3  15   7      203.16      219.10      9.37 o 
  -2  15   7     3411.89     3494.73     42.89 o 
  -1  15   7      509.90      499.23     14.87 o 
   0  15   7     1113.97     1053.64     25.12 o 
   1  15   7      256.03      274.54     13.50 o 
   2  15   7       34.06       32.40      6.98 o 
   3  15   7      195.49      194.42     13.25 o 
   4  15   7      500.48      479.87     18.50 o 
   5  15   7       75.14       80.83     11.14 o 
   6  15   7       72.82       65.34     22.62 o 
 -11  16   7      600.82      598.25     38.10 o 
 -10  16   7        9.70       14.63     10.01 o 
  -9  16   7       79.07       73.32      9.91 o 
  -8  16   7      548.05      605.81     22.99 o 
  -7  16   7     1270.51     1288.00     27.06 o 
  -6  16   7       47.11       55.00      7.10 o 
  -5  16   7       96.26       88.96      7.98 o 
  -4  16   7      190.95      183.37      9.19 o 
  -3  16   7        6.81        6.95      5.15 o 
  -2  16   7      165.56      178.35     12.77 o 
  -1  16   7     1399.46     1461.37     26.42 o 
   0  16   7       22.78       21.21      7.66 o 
   1  16   7      353.76      315.81     14.18 o 
   2  16   7        0.12       -3.21      6.08 o 
   3  16   7      240.58      252.64     14.38 o 
   4  16   7      233.21      282.27     17.12 o 
   5  16   7       72.71       68.09     10.82 o 
   6  16   7      234.63      216.64     39.36 o 
 -10  17   7      506.24      464.76     19.60 o 
  -9  17   7       98.12      100.93     10.81 o 
  -8  17   7      790.01      868.26     20.62 o 
  -7  17   7      163.42      149.63     10.41 o 
  -6  17   7     1343.22     1362.41     24.46 o 
  -5  17   7       38.29       33.26      6.76 o 
  -4  17   7      395.17      401.74     13.88 o 
  -3  17   7      361.16      310.00     11.96 o 
  -2  17   7     3214.70     3236.85     43.83 o 
  -1  17   7      195.07      210.84     10.52 o 
   0  17   7      939.76      956.40     23.31 o 
   1  17   7       81.22       68.58      8.98 o 
   2  17   7        2.61       -0.14      6.36 o 
   3  17   7        2.32        4.25      7.05 o 
   4  17   7      365.84      382.08     20.96 o 
   5  17   7        0.59       18.23      9.77 o 
 -10  18   7      120.03      128.09     14.35 o 
  -9  18   7      543.20      524.51     19.48 o 
  -8  18   7      438.59      416.44     15.20 o 
  -7  18   7      198.00      208.05     11.61 o 
  -6  18   7      501.12      501.01     15.17 o 
  -5  18   7       10.72       13.17      6.89 o 
  -4  18   7       65.85       70.63      8.78 o 
  -3  18   7      397.34      412.98     13.68 o 
  -2  18   7      619.88      646.58     16.61 o 
  -1  18   7     1890.54     1927.43     29.93 o 
   0  18   7       52.39       55.29      8.49 o 
   1  18   7        4.61        1.30      6.61 o 
   2  18   7      159.48      158.48     12.47 o 
   3  18   7       22.74       22.00      9.15 o 
   4  18   7        6.80        0.19      7.79 o 
   5  18   7      122.15      104.91     15.57 o 
 -10  19   7      485.80      416.44     27.02 o 
  -9  19   7       58.59       72.34      9.44 o 
  -8  19   7      659.44      652.85     18.49 o 
  -7  19   7        6.44       -5.72      5.72 o 
  -6  19   7      123.68      120.30     10.37 o 
  -5  19   7      651.59      629.43     21.36 o 
  -4  19   7       12.14       11.51      6.98 o 
  -3  19   7     1273.90     1280.23     25.93 o 
  -2  19   7     1344.14     1403.67     25.10 o 
  -1  19   7        0.16        9.07      5.93 o 
   0  19   7      742.22      740.55     25.57 o 
   1  19   7      333.40      334.65     15.43 o 
   2  19   7       42.14       46.18      9.07 o 
   3  19   7      129.27      136.25     13.78 o 
   4  19   7      105.69      112.72     12.53 o 
   5  19   7       66.60       70.60     15.69 o 
 -10  20   7       49.63       61.19     19.63 o 
  -9  20   7      770.80      749.96     19.67 o 
  -8  20   7        0.86        9.82      6.79 o 
  -7  20   7       37.55       24.97      9.82 o 
  -6  20   7      829.43      776.54     20.84 o 
  -5  20   7      413.98      424.85     16.97 o 
  -4  20   7      117.33       95.43      9.60 o 
  -3  20   7      726.24      756.78     19.88 o 
  -2  20   7     1943.34     1928.82     33.02 o 
  -1  20   7      300.67      279.46     12.13 o 
   0  20   7      614.76      673.58     21.79 o 
   1  20   7      155.45      169.26     12.91 o 
   2  20   7      141.35      120.80     13.14 o 
   3  20   7       22.35       29.93      9.79 o 
   4  20   7      279.33      285.08     18.64 o 
   5  20   7      182.85      231.16     29.04 o 
  -9  21   7       34.27       47.67     13.60 o 
  -8  21   7       92.08       94.99     10.35 o 
  -7  21   7        0.07        0.27      6.96 o 
  -6  21   7       62.61       54.59     10.58 o 
  -5  21   7       34.46       37.71      8.60 o 
  -4  21   7     1576.22     1604.13     30.23 o 
  -3  21   7      499.23      513.05     16.90 o 
  -2  21   7       31.97       29.47      7.51 o 
  -1  21   7       42.81       35.56      7.59 o 
   0  21   7       27.04       27.16      7.53 o 
   1  21   7       64.72       66.39      9.63 o 
   2  21   7      464.21      550.40     22.04 o 
   3  21   7       42.41       26.50      9.94 o 
   4  21   7       13.90       24.83     11.71 o 
  -9  22   7      340.17      390.25     23.22 o 
  -8  22   7       10.85        7.57      7.51 o 
  -7  22   7      114.70      102.48     10.17 o 
  -6  22   7       94.48      101.07     12.40 o 
  -5  22   7     2046.92     1963.31     37.81 o 
  -4  22   7      185.37      188.64     12.41 o 
  -3  22   7      895.99      929.48     24.78 o 
  -2  22   7      638.45      644.25     19.07 o 
  -1  22   7       28.46       13.96      7.10 o 
   0  22   7      393.18      363.99     16.55 o 
   1  22   7     1781.92     1816.49     36.02 o 
   2  22   7        6.25       12.98      8.98 o 
   3  22   7      342.04      365.62     23.39 o 
   4  22   7       78.92       92.87     17.46 o 
  -8  23   7       21.71       13.89     10.15 o 
  -7  23   7        7.38       17.53      7.38 o 
  -6  23   7       12.75       -6.58      7.46 o 
  -5  23   7      205.05      200.00     16.27 o 
  -4  23   7     1267.03     1285.03     27.58 o 
  -3  23   7        0.28        3.15      7.51 o 
  -2  23   7        2.04        1.93      6.69 o 
  -1  23   7      144.86      125.02     10.71 o 
   0  23   7       18.59       10.92      9.02 o 
   1  23   7       50.20       74.26     10.92 o 
   2  23   7      735.33      798.12     29.93 o 
   3  23   7       14.89       26.20     11.56 o 
  -8  24   7        0.94      -13.96     13.96 o 
  -7  24   7      109.44      134.08     11.47 o 
  -6  24   7      170.50      178.98     13.47 o 
  -5  24   7      344.77      378.56     17.37 o 
  -4  24   7        0.60       -1.32      6.86 o 
  -3  24   7       79.92       85.12     11.15 o 
  -2  24   7        0.01       -6.57      6.57 o 
  -1  24   7      141.62      132.18     11.35 o 
   0  24   7       90.22       88.38     12.23 o 
   1  24   7      694.29      697.77     25.02 o 
   2  24   7      139.93      137.74     19.52 o 
   3  24   7      645.37      680.05     91.22 o 
  -7  25   7        2.09        5.44     11.52 o 
  -6  25   7      271.16      288.57     15.59 o 
  -5  25   7      208.50      199.72     14.80 o 
  -4  25   7      140.97      163.64     14.64 o 
  -3  25   7      499.91      516.37     18.33 o 
  -2  25   7       20.22       17.34      8.00 o 
  -1  25   7        1.41       -7.12      7.12 o 
   0  25   7       35.36       25.86     10.23 o 
   1  25   7      177.84      176.58     16.01 o 
   2  25   7      422.13      379.20     30.78 o 
  -7  26   7       62.32       70.65     20.21 o 
  -6  26   7       93.81      110.87     14.17 o 
  -5  26   7       39.48       30.88      9.08 o 
  -4  26   7      136.04      131.41     13.17 o 
  -3  26   7      287.59      288.95     15.21 o 
  -2  26   7      259.03      269.15     20.25 o 
  -1  26   7       96.08       77.76     10.41 o 
   0  26   7      515.12      510.38     22.62 o 
   1  26   7       32.16        8.16     16.48 o 
  -6  27   7      256.95      165.51     37.52 o 
  -5  27   7      173.77      192.24     18.66 o 
  -4  27   7       35.87       26.22      8.90 o 
  -3  27   7      214.24      232.93     14.93 o 
  -2  27   7      548.19      593.92     21.98 o 
  -1  27   7        2.83        3.77      8.01 o 
   0  27   7      109.17      105.16     16.46 o 
  -5  28   7        3.49        2.57     23.54 o 
  -4  28   7       57.06       40.42     12.77 o 
  -3  28   7      269.10      277.25     16.86 o 
  -2  28   7      152.79      158.26     13.58 o 
  -1  28   7     1045.11     1066.21     31.71 o 
   0  28   7       13.28        1.47     23.17 o 
  -4  29   7       12.99       19.49     25.75 o 
  -3  29   7       14.73       19.32     13.94 o 
  -2  29   7      501.35      542.75     47.26 o 
  -1  29   7       36.25       39.72     26.11 o 
 -12   0   8      292.94      329.56     46.34 o 
 -10   0   8     1091.09     1051.57     68.04 o 
  -8   0   8     1791.15     1863.36     47.04 o 
  -6   0   8      766.93      707.80     22.29 o 
  -4   0   8     1562.00     1700.89     28.33 o 
  -2   0   8        4.19        7.15      5.26 o 
   0   0   8     2990.04     2887.21     52.08 o 
   2   0   8     1074.35     1122.74     27.56 o 
   4   0   8        2.91       -3.20      7.48 o 
   6   0   8        9.80        0.90     11.89 o 
 -12   1   8      275.59      316.77     51.95 o 
 -11   1   8        4.95       -1.82      9.21 o 
 -10   1   8      425.49      426.25     22.08 o 
  -9   1   8     2289.29     2350.06     50.59 o 
  -8   1   8        1.49       18.73      7.82 o 
  -7   1   8      382.58      337.79     11.52 o 
  -6   1   8      279.39      286.93     10.61 o 
  -5   1   8     1057.39     1001.08     16.46 o 
  -4   1   8      584.37      580.88     12.90 o 
  -3   1   8      883.09      905.74     15.03 o 
  -2   1   8       75.06       66.66      5.46 o 
  -1   1   8      533.56      512.90     13.28 o 
   0   1   8       70.02       87.65      7.41 o 
   1   1   8     2533.38     2522.71     30.86 o 
   2   1   8       16.34       12.13      4.86 o 
   3   1   8       83.69       86.27      7.91 o 
   4   1   8        6.97        9.30      5.88 o 
   5   1   8        2.37       -4.43      6.29 o 
   6   1   8       17.36        1.45      9.15 o 
 -12   2   8       16.47       33.00     15.45 o 
 -11   2   8      194.15      202.68     18.81 o 
 -10   2   8      738.26      732.20     31.16 o 
  -9   2   8        0.03       15.73     10.27 o 
  -8   2   8      844.31      842.11     23.86 o 
  -7   2   8      278.84      286.51     11.93 o 
  -6   2   8     1349.87     1263.02     23.37 o 
  -5   2   8      162.41      179.19      9.13 o 
  -4   2   8     1058.29     1116.69     18.48 o 
  -3   2   8       87.99       84.11      5.97 o 
  -2   2   8      284.46      303.05      8.90 o 
  -1   2   8      376.18      316.40     10.83 o 
   0   2   8     2918.75     2954.08     37.46 o 
   1   2   8      107.91      126.40      8.20 o 
   2   2   8      398.52      388.37     11.71 o 
   3   2   8      187.49      204.86     10.04 o 
   4   2   8      511.95      476.76     19.69 o 
   5   2   8      152.14      128.43     10.68 o 
   6   2   8      213.46      251.69     20.43 o 
 -12   3   8      388.79      543.26     52.96 o 
 -11   3   8      504.30      489.78     24.18 o 
 -10   3   8      718.25      739.00     24.62 o 
  -9   3   8      131.63      139.01     13.83 o 
  -8   3   8      358.34      385.36     16.83 o 
  -7   3   8      112.00      155.81      9.89 o 
  -6   3   8      301.81      316.51     13.05 o 
  -5   3   8      286.58      277.42      9.09 o 
  -4   3   8      241.71      231.47      8.04 o 
  -3   3   8      831.92      808.48     15.18 o 
  -2   3   8      516.64      505.36     11.20 o 
  -1   3   8      344.23      347.94     11.24 o 
   0   3   8      814.93      866.59     27.39 o 
   1   3   8      265.99      293.57     10.61 o 
   2   3   8       53.40       59.66      6.49 o 
   3   3   8      248.77      249.15     13.18 o 
   4   3   8       12.61       15.06      6.29 o 
   5   3   8      431.48      423.93     15.68 o 
   6   3   8       84.44       78.27     14.36 o 
 -12   4   8      747.67      766.15     61.42 o 
 -11   4   8      205.51      272.50     19.85 o 
 -10   4   8      266.50      285.13     16.91 o 
  -9   4   8       78.25       43.66      9.44 o 
  -8   4   8        5.36        4.61      6.97 o 
  -7   4   8      168.09      174.46     11.12 o 
  -6   4   8     1119.78     1140.52     37.24 o 
  -5   4   8      414.11      411.31     10.66 o 
  -4   4   8      662.50      685.11     12.60 o 
  -3   4   8       85.99       80.29      6.28 o 
  -2   4   8     1754.40     1639.92     21.52 o 
  -1   4   8      643.94      619.64     14.60 o 
   0   4   8      599.57      633.95     16.49 o 
   1   4   8      109.83      113.15      7.80 o 
   2   4   8      271.80      261.48     11.27 o 
   3   4   8      647.09      642.81     15.10 o 
   4   4   8     2171.25     2130.44     31.83 o 
   5   4   8       49.64       53.05      8.70 o 
   6   4   8      432.49      377.66     26.73 o 
 -12   5   8       11.73       37.15     24.64 o 
 -11   5   8     1364.22     1385.91     40.97 o 
 -10   5   8       15.64       24.60      9.10 o 
  -9   5   8       23.81       20.57      8.37 o 
  -8   5   8        4.95        4.82      7.05 o 
  -7   5   8      423.24      464.05     15.78 o 
  -6   5   8        2.30        7.58      4.84 o 
  -5   5   8      442.54      459.98     12.14 o 
  -4   5   8       25.92       18.19      4.30 o 
  -3   5   8     1922.69     1812.63     24.51 o 
  -2   5   8      300.06      299.61      9.09 o 
  -1   5   8      446.47      456.83     15.73 o 
   0   5   8       58.96       72.47      6.88 o 
   1   5   8       69.16       62.06      6.63 o 
   2   5   8       14.48       11.02      5.00 o 
   3   5   8      481.31      530.28     17.61 o 
   4   5   8       32.90       35.44      7.01 o 
   5   5   8      806.25      830.62     22.99 o 
   6   5   8       34.93       27.22     23.17 o 
 -12   6   8      742.57      669.78     55.54 o 
 -11   6   8        4.47       31.37     12.38 o 
 -10   6   8      401.91      406.31     19.17 o 
  -9   6   8       33.01       25.42      9.10 o 
  -8   6   8      132.91      113.27     10.31 o 
  -7   6   8      115.12      110.30      9.86 o 
  -6   6   8      116.56      118.23      9.37 o 
  -5   6   8      129.26      141.47      8.03 o 
  -4   6   8      172.65      184.48      8.42 o 
  -3   6   8        1.65        5.61      4.38 o 
  -2   6   8     1372.15     1348.06     20.51 o 
  -1   6   8        4.33        1.65      4.33 o 
   0   6   8      125.69      136.59      8.58 o 
   1   6   8      259.98      257.76     10.02 o 
   2   6   8      765.86      782.02     17.16 o 
   3   6   8       24.53       33.01      6.26 o 
   4   6   8      833.25      863.82     25.37 o 
   5   6   8       16.21       15.54      8.39 o 
 -12   7   8      140.32      195.39     30.53 o 
 -11   7   8      702.77      720.33     29.05 o 
 -10   7   8      754.01      743.09     25.00 o 
  -9   7   8        2.49        9.43      7.70 o 
  -8   7   8      266.74      250.83     13.09 o 
  -7   7   8      650.31      671.18     18.77 o 
  -6   7   8        6.54        6.26      4.83 o 
  -5   7   8      905.28      916.32     17.21 o 
  -4   7   8      162.29      146.63      8.13 o 
  -3   7   8     1024.42     1031.69     20.41 o 
  -2   7   8       87.39       92.47      7.22 o 
  -1   7   8     1019.50     1044.70     19.39 o 
   0   7   8     2001.16     1996.08     27.63 o 
   1   7   8      120.51      118.22      8.11 o 
   2   7   8      227.47      238.74     10.31 o 
   3   7   8      518.72      508.66     13.75 o 
   4   7   8      556.51      534.64     17.97 o 
   5   7   8      465.20      495.64     19.92 o 
 -12   8   8       83.72      144.18     35.68 o 
 -11   8   8      158.33      185.31     16.25 o 
 -10   8   8      235.36      286.66     17.34 o 
  -9   8   8      190.36      187.95     14.38 o 
  -8   8   8       23.95       14.82      7.17 o 
  -7   8   8       83.38      101.56      8.86 o 
  -6   8   8        3.77        0.85      4.71 o 
  -5   8   8       20.61       19.31      4.95 o 
  -4   8   8      457.80      423.89     11.83 o 
  -3   8   8      365.99      368.22     11.00 o 
  -2   8   8      122.12      134.00      8.44 o 
  -1   8   8      991.45      938.86     20.00 o 
   0   8   8      358.35      369.85     11.51 o 
   1   8   8      153.06      171.50      9.49 o 
   2   8   8       31.40       32.59      6.08 o 
   3   8   8     1658.38     1701.88     27.30 o 
   4   8   8      112.52      114.84     11.02 o 
   5   8   8       52.20       65.79     11.02 o 
 -11   9   8       56.31       42.89     11.20 o 
 -10   9   8     1363.90     1414.91     39.80 o 
  -9   9   8      279.63      274.86     16.77 o 
  -8   9   8       34.41       47.32      7.69 o 
  -7   9   8      129.72      114.69     10.16 o 
  -6   9   8      132.38      126.16      8.75 o 
  -5   9   8      535.80      541.82     14.38 o 
  -4   9   8       84.79       95.40      9.25 o 
  -3   9   8      549.18      543.38     13.17 o 
  -2   9   8       57.14       43.11      5.94 o 
  -1   9   8       67.18       79.88      8.58 o 
   0   9   8     1762.84     1780.66     25.94 o 
   1   9   8      249.13      273.08     10.48 o 
   2   9   8      911.11      895.72     20.98 o 
   3   9   8      367.97      383.46     14.23 o 
   4   9   8      210.27      228.91     13.71 o 
   5   9   8       52.48       42.73      9.86 o 
 -11  10   8       42.43       24.30     12.00 o 
 -10  10   8      266.32      284.77     18.23 o 
  -9  10   8      540.92      555.44     21.26 o 
  -8  10   8     1003.04      985.30     22.53 o 
  -7  10   8      150.93      159.04     10.32 o 
  -6  10   8       85.30       99.65      8.12 o 
  -5  10   8      196.19      201.08      8.99 o 
  -4  10   8     2071.32     2104.08     29.15 o 
  -3  10   8       13.87        7.41      4.45 o 
  -2  10   8      191.16      183.65      9.12 o 
  -1  10   8      151.71      131.55     10.25 o 
   0  10   8      284.49      265.22     15.25 o 
   1  10   8       81.15       66.00      6.98 o 
   2  10   8     1749.12     1849.12     30.07 o 
   3  10   8      450.42      440.87     16.36 o 
   4  10   8       10.55        5.04      7.15 o 
   5  10   8       22.16       11.86      8.12 o 
 -11  11   8      192.28      193.11     19.26 o 
 -10  11   8       12.07       -1.89      9.69 o 
  -9  11   8     1916.59     1829.89     46.78 o 
  -8  11   8       11.43       30.02      7.35 o 
  -7  11   8      218.86      218.79     11.56 o 
  -6  11   8       45.91       57.29      6.91 o 
  -5  11   8       58.07       62.11      6.48 o 
  -4  11   8       23.79       35.25      5.67 o 
  -3  11   8       93.41      106.93      7.51 o 
  -2  11   8       95.88       98.26      7.82 o 
  -1  11   8        2.86        0.83      6.89 o 
   0  11   8       79.94       96.62     13.19 o 
   1  11   8     1505.22     1470.57     32.85 o 
   2  11   8        1.12        7.86      5.90 o 
   3  11   8       78.47       74.27      9.24 o 
   4  11   8        2.99       10.97      7.47 o 
   5  11   8       90.76       66.57     10.23 o 
 -11  12   8       20.90       30.90     25.38 o 
 -10  12   8      202.98      181.11     18.01 o 
  -9  12   8       13.42       31.72      8.46 o 
  -8  12   8     1419.17     1473.47     28.52 o 
  -7  12   8       42.73       43.97      8.98 o 
  -6  12   8      152.45      160.54     10.70 o 
  -5  12   8       27.68       26.50      5.51 o 
  -4  12   8      856.67      913.19     17.84 o 
  -3  12   8      147.80      126.17      8.18 o 
  -2  12   8      628.61      552.96     14.44 o 
  -1  12   8       80.55       82.62      9.23 o 
   0  12   8     1078.40     1046.00     24.72 o 
   1  12   8        1.90       18.72      7.30 o 
   2  12   8     2556.64     2519.83     68.34 o 
   3  12   8      219.25      206.41     13.13 o 
   4  12   8      131.97      122.17     11.62 o 
   5  12   8       21.68       13.43      9.97 o 
 -10  13   8     1258.71     1319.15     39.26 o 
  -9  13   8      807.74      808.85     25.97 o 
  -8  13   8      130.80      126.23     10.81 o 
  -7  13   8     1020.82     1055.11     23.38 o 
  -6  13   8        1.32        2.17      5.62 o 
  -5  13   8       32.17       22.58      5.52 o 
  -4  13   8       45.92       51.10      6.41 o 
  -3  13   8        5.38       -0.12      4.74 o 
  -2  13   8        8.19        2.18      4.98 o 
  -1  13   8      214.77      220.38     13.71 o 
   0  13   8       25.82       14.90      6.84 o 
   1  13   8     2581.37     2495.37     42.25 o 
   2  13   8      310.29      321.60     14.24 o 
   3  13   8      121.49      114.18     10.85 o 
   4  13   8       66.85       69.65      9.92 o 
   5  13   8        2.41        6.33     10.60 o 
 -10  14   8      178.31      236.91     21.77 o 
  -9  14   8      231.23      249.58     17.12 o 
  -8  14   8      560.62      572.86     19.94 o 
  -7  14   8      146.50      179.18     11.66 o 
  -6  14   8      365.65      342.91     13.70 o 
  -5  14   8       65.84       61.86      7.55 o 
  -4  14   8      606.99      620.54     18.50 o 
  -3  14   8      763.56      755.47     17.42 o 
  -2  14   8       28.50       20.54      5.69 o 
  -1  14   8       46.61       53.29      9.08 o 
   0  14   8      693.49      696.09     20.57 o 
   1  14   8      186.24      201.71     15.82 o 
   2  14   8      738.03      756.62     36.00 o 
   3  14   8      607.73      628.51     29.48 o 
   4  14   8       84.13       86.13     11.30 o 
   5  14   8        0.33       -3.83     12.27 o 
 -10  15   8      620.63      629.08     24.59 o 
  -9  15   8        3.94        6.07      9.02 o 
  -8  15   8       10.30       12.82      7.93 o 
  -7  15   8     1242.79     1232.76     32.16 o 
  -6  15   8        0.59        2.66      5.80 o 
  -5  15   8      314.30      312.93     12.17 o 
  -4  15   8        9.28        7.43      5.22 o 
  -3  15   8      458.77      516.86     18.61 o 
  -2  15   8      159.72      149.96      9.84 o 
  -1  15   8      531.04      551.91     19.92 o 
   0  15   8      925.42      997.92     25.03 o 
   1  15   8      142.31      152.91     15.82 o 
   2  15   8      272.39      299.05     18.97 o 
   3  15   8      266.65      286.58     15.50 o 
   4  15   8      229.78      238.48     16.00 o 
   5  15   8      166.09      173.97     36.78 o 
 -10  16   8      248.64      269.37     29.38 o 
  -9  16   8      115.64      100.40     11.75 o 
  -8  16   8      192.35      180.38     13.88 o 
  -7  16   8       70.70       63.61      9.61 o 
  -6  16   8      869.05      852.57     23.05 o 
  -5  16   8        1.08        2.08      5.44 o 
  -4  16   8      968.98      947.22     20.47 o 
  -3  16   8        1.52       10.36      5.79 o 
  -2  16   8     1845.01     1786.02     28.86 o 
  -1  16   8      412.56      421.99     18.06 o 
   0  16   8      674.61      628.97     20.04 o 
   1  16   8       22.37       15.62      7.50 o 
   2  16   8       26.79       18.65      8.09 o 
   3  16   8      294.98      241.01     16.96 o 
   4  16   8      617.94      659.46     26.71 o 
 -10  17   8       66.10       51.22     31.63 o 
  -9  17   8      153.06      149.43     13.67 o 
  -8  17   8       13.08        0.81      7.68 o 
  -7  17   8      249.82      238.31     14.53 o 
  -6  17   8      155.40      147.64     12.17 o 
  -5  17   8      438.43      440.36     27.28 o 
  -4  17   8       31.61       30.06      6.61 o 
  -3  17   8      722.99      748.04     18.40 o 
  -2  17   8       10.77       26.83      6.49 o 
  -1  17   8     1153.77     1181.22     30.04 o 
   0  17   8      334.88      310.67     15.19 o 
   1  17   8      184.95      202.32     13.53 o 
   2  17   8       37.38       27.94      9.71 o 
   3  17   8      142.07      138.76     14.70 o 
   4  17   8        8.81       10.57     11.10 o 
 -10  18   8      192.91      188.31     27.03 o 
  -9  18   8       11.35       13.43      9.32 o 
  -8  18   8       35.57       23.41      9.17 o 
  -7  18   8        0.98       -7.12      7.12 o 
  -6  18   8      955.66      958.71     28.04 o 
  -5  18   8       84.41       85.24     10.18 o 
  -4  18   8      769.57      682.31     19.26 o 
  -3  18   8      536.28      498.53     17.60 o 
  -2  18   8      868.80      931.63     20.80 o 
  -1  18   8        0.11        9.18      7.39 o 
   0  18   8      472.14      463.65     17.88 o 
   1  18   8      140.05      142.53     12.74 o 
   2  18   8        5.97        3.15      8.03 o 
   3  18   8      110.49      136.26     21.46 o 
   4  18   8      595.55      668.31     58.11 o 
  -9  19   8      160.39      140.60     18.95 o 
  -8  19   8       43.03       43.50      9.89 o 
  -7  19   8      106.30      104.15     13.15 o 
  -6  19   8        0.75        2.64      8.01 o 
  -5  19   8      643.51      696.23     21.80 o 
  -4  19   8       27.97       30.13      7.72 o 
  -3  19   8      487.26      519.05     17.31 o 
  -2  19   8       27.62       23.48      7.19 o 
  -1  19   8      754.11      723.01     28.17 o 
   0  19   8        3.59        4.96      7.94 o 
   1  19   8        6.40       13.49      7.78 o 
   2  19   8      477.51      481.42     31.63 o 
   3  19   8      248.22      264.09     18.15 o 
  -9  20   8       48.21       60.83     14.22 o 
  -8  20   8       23.23       21.73      9.94 o 
  -7  20   8      144.25      150.00     14.76 o 
  -6  20   8       93.21      100.32     12.87 o 
  -5  20   8        2.18       18.02      8.99 o 
  -4  20   8      594.26      624.35     20.77 o 
  -3  20   8      180.05      204.35     12.83 o 
  -2  20   8        5.22       12.68      7.06 o 
  -1  20   8       89.79       93.33     12.28 o 
   0  20   8      156.61      172.02     14.48 o 
   1  20   8       17.47       15.64      7.99 o 
   2  20   8      192.74      170.15     15.62 o 
   3  20   8      434.34      441.11     28.17 o 
  -9  21   8      851.13      879.28     47.71 o 
  -8  21   8        0.05       -0.84      9.40 o 
  -7  21   8      213.58      195.85     16.70 o 
  -6  21   8      102.79      100.38     12.79 o 
  -5  21   8      347.37      318.62     17.84 o 
  -4  21   8       55.70       40.38     13.76 o 
  -3  21   8      123.46      127.76     11.44 o 
  -2  21   8        2.94        2.39      6.57 o 
  -1  21   8      201.75      210.27     16.06 o 
   0  21   8       35.36       38.53      9.47 o 
   1  21   8      972.87     1043.27     27.67 o 
   2  21   8      164.80      185.47     16.87 o 
   3  21   8       82.03       84.71     17.88 o 
  -8  22   8      161.23      167.63     26.47 o 
  -7  22   8      155.99      147.79     15.14 o 
  -6  22   8        4.22       -2.98      8.90 o 
  -5  22   8       14.51       22.53      9.48 o 
  -4  22   8      228.78      246.52     15.40 o 
  -3  22   8      114.99      106.24     10.74 o 
  -2  22   8       26.69       14.34      7.55 o 
  -1  22   8      105.64      135.56     15.54 o 
   0  22   8      385.26      402.93     22.64 o 
   1  22   8        1.66       16.27      8.97 o 
   2  22   8      150.17      168.89     17.92 o 
  -7  23   8      440.58      390.72     33.87 o 
  -6  23   8       15.26       20.34     10.23 o 
  -5  23   8      133.52      128.95     14.26 o 
  -4  23   8        9.51       10.68      8.46 o 
  -3  23   8       12.92        5.47      7.56 o 
  -2  23   8       67.14       62.93      9.69 o 
  -1  23   8        4.45        9.86      9.25 o 
   0  23   8        6.01        6.58      9.91 o 
   1  23   8      941.41     1016.77     34.53 o 
   2  23   8       43.58       28.82     14.30 o 
  -6  24   8       63.91       77.30     12.75 o 
  -5  24   8       19.14       15.59      9.79 o 
  -4  24   8       21.29       20.27      9.00 o 
  -3  24   8      137.64      131.37     13.14 o 
  -2  24   8       45.36       35.88      9.00 o 
  -1  24   8      246.79      260.13     17.62 o 
   0  24   8      654.49      711.87     26.50 o 
   1  24   8       84.71       69.33     21.14 o 
   2  24   8       62.46      120.27     34.94 o 
  -5  25   8       52.27       80.04     13.27 o 
  -4  25   8        0.77        0.81      8.55 o 
  -3  25   8       99.95      126.97     13.29 o 
  -2  25   8       13.24        4.48      8.45 o 
  -1  25   8       24.03       21.75     10.61 o 
   0  25   8      595.18      649.69     32.58 o 
   1  25   8      347.64      346.89     43.59 o 
  -4  26   8        9.57       13.48     12.75 o 
  -3  26   8        2.02        3.66     11.13 o 
  -2  26   8      131.61      145.27     14.13 o 
  -1  26   8      666.46      632.97     65.72 o 
   0  26   8      342.69      454.43     29.05 o 
  -3  27   8      154.06      129.58     20.08 o 
  -2  27   8        0.09      -10.16     10.16 o 
  -2  28   8      315.93      402.38     47.82 o 
 -11   0   9      261.37      230.66     27.22 o 
  -9   0   9     3889.04     4040.79    270.16 o 
  -7   0   9      104.02      106.27     15.62 o 
  -5   0   9      959.13      849.81     22.50 o 
  -3   0   9     1532.39     1509.51     30.45 o 
  -1   0   9      922.53      907.02     26.93 o 
   1   0   9       27.17       19.06      8.93 o 
   3   0   9       17.24       20.46      8.62 o 
   5   0   9      155.63      131.98     24.27 o 
 -11   1   9       22.32        9.29     11.42 o 
 -10   1   9      947.29      893.43     31.70 o 
  -9   1   9      387.56      462.46     40.29 o 
  -8   1   9     2057.43     2002.56     62.27 o 
  -7   1   9      197.98      186.28     10.76 o 
  -6   1   9        2.57       -3.28      4.40 o 
  -5   1   9      466.30      470.84     12.03 o 
  -4   1   9     1653.89     1625.44     24.18 o 
  -3   1   9       88.45      113.08      8.53 o 
  -2   1   9     1129.21     1137.21     20.98 o 
  -1   1   9       27.62       32.95      6.23 o 
   0   1   9       83.89       86.34      7.90 o 
   1   1   9        5.94       13.48      5.89 o 
   2   1   9     2914.94     2915.53     36.34 o 
   3   1   9      421.31      422.89     13.80 o 
   4   1   9       36.61       22.71      7.80 o 
   5   1   9       43.24       29.33     12.20 o 
 -11   2   9      248.17      239.83     19.52 o 
 -10   2   9       40.54       59.88     12.89 o 
  -9   2   9      797.22      827.99     29.52 o 
  -8   2   9     2133.71     2160.53     45.57 o 
  -7   2   9       32.71       43.47      7.30 o 
  -6   2   9        5.51        7.44      5.10 o 
  -5   2   9       32.33       31.94      5.61 o 
  -4   2   9     1391.73     1381.16     22.21 o 
  -3   2   9     1470.57     1423.76     22.14 o 
  -2   2   9        4.58        8.53      5.07 o 
  -1   2   9     1229.92     1229.74     22.47 o 
   0   2   9       84.91      101.43      8.40 o 
   1   2   9      348.16      348.88     12.99 o 
   2   2   9       43.50       56.70      7.41 o 
   3   2   9      103.96      115.61      9.00 o 
   4   2   9       27.94       28.31      7.67 o 
   5   2   9      118.78      119.39     20.07 o 
 -11   3   9      254.99      259.38     21.50 o 
 -10   3   9       72.76       89.80     14.42 o 
  -9   3   9      326.80      297.75     24.00 o 
  -8   3   9      328.34      371.81     21.37 o 
  -7   3   9     1102.56     1117.76     28.66 o 
  -6   3   9        5.71        6.36      5.20 o 
  -5   3   9      497.89      499.05     13.19 o 
  -4   3   9     1112.62     1046.54     17.74 o 
  -3   3   9       86.06       96.50      7.30 o 
  -2   3   9     1739.43     1705.59     26.67 o 
  -1   3   9       38.66       48.98      6.49 o 
   0   3   9       86.47       94.19      8.14 o 
   1   3   9        0.71       -1.47      5.49 o 
   2   3   9      417.02      420.74     13.77 o 
   3   3   9      543.09      559.32     15.34 o 
   4   3   9       34.41       32.34      7.79 o 
   5   3   9      331.56      377.85     49.84 o 
 -11   4   9      437.32      405.00     23.52 o 
 -10   4   9      297.59      266.29     23.46 o 
  -9   4   9        6.62       13.00      8.77 o 
  -8   4   9      701.81      747.60     21.88 o 
  -7   4   9     1636.48     1673.22     29.67 o 
  -6   4   9      247.73      235.50     11.56 o 
  -5   4   9     2329.74     2311.20     30.64 o 
  -4   4   9      258.09      268.00     10.53 o 
  -3   4   9      686.84      706.71     15.20 o 
  -2   4   9      211.53      242.09     11.23 o 
  -1   4   9      622.98      631.19     15.93 o 
   0   4   9        7.82        9.20      5.36 o 
   1   4   9      215.62      230.90     10.82 o 
   2   4   9       54.62       47.16      8.04 o 
   3   4   9      765.52      743.18     17.57 o 
   4   4   9        1.23        1.12      6.51 o 
   5   4   9      117.69       94.90     31.26 o 
 -11   5   9      111.41       97.70     15.56 o 
 -10   5   9        1.77       -3.29      8.82 o 
  -9   5   9        9.11        8.97      9.36 o 
  -8   5   9      175.03      187.62     12.96 o 
  -7   5   9      435.95      442.13     15.25 o 
  -6   5   9      426.65      448.06     14.77 o 
  -5   5   9       81.72      123.54      8.13 o 
  -4   5   9      384.92      378.02     11.75 o 
  -3   5   9      219.27      216.28      9.96 o 
  -2   5   9      992.90     1045.06     21.87 o 
  -1   5   9      257.02      242.57     10.74 o 
   0   5   9        4.68        0.43      4.88 o 
   1   5   9      210.62      194.96     10.46 o 
   2   5   9        2.88       -0.06      5.22 o 
   3   5   9       12.32       23.28      7.05 o 
   4   5   9      680.54      760.59     25.86 o 
 -11   6   9      196.63      165.79     18.16 o 
 -10   6   9       34.62       37.75     12.26 o 
  -9   6   9      537.65      512.36     20.95 o 
  -8   6   9       26.50       31.44      8.22 o 
  -7   6   9     1315.13     1354.70     36.46 o 
  -6   6   9        3.40        4.90      5.27 o 
  -5   6   9     1396.37     1459.83     23.38 o 
  -4   6   9        7.14        7.01      5.65 o 
  -3   6   9        3.85        7.09      4.88 o 
  -2   6   9      391.89      385.44     14.81 o 
  -1   6   9      119.36      136.94     10.02 o 
   0   6   9        1.11       -3.43      4.88 o 
   1   6   9        3.67        7.04      5.36 o 
   2   6   9        2.33       11.33      6.00 o 
   3   6   9     1070.73     1122.15     22.72 o 
   4   6   9       83.70       97.49     11.08 o 
 -11   7   9       65.35       48.67     19.24 o 
 -10   7   9       33.66       39.47     14.57 o 
  -9   7   9        0.62       -1.90      8.41 o 
  -8   7   9       71.54       68.69      9.58 o 
  -7   7   9       42.99       38.89      8.12 o 
  -6   7   9     1195.92     1231.28     22.83 o 
  -5   7   9       28.70       28.64      5.89 o 
  -4   7   9       27.44       24.98      5.52 o 
  -3   7   9       65.03       75.13      7.29 o 
  -2   7   9        6.14       12.71      6.11 o 
  -1   7   9      458.46      449.60     20.42 o 
   0   7   9       24.09       24.74      6.12 o 
   1   7   9       27.41       15.08      5.66 o 
   2   7   9      352.73      370.89     13.04 o 
   3   7   9      555.19      552.63     17.41 o 
   4   7   9      802.81      853.76     23.76 o 
 -11   8   9      185.23      147.76     24.23 o 
 -10   8   9      804.08      838.56     27.36 o 
  -9   8   9       56.46       29.78      9.65 o 
  -8   8   9      109.25      127.73     11.81 o 
  -7   8   9      324.76      338.55     14.94 o 
  -6   8   9       52.09       44.83      6.88 o 
  -5   8   9      267.10      272.81     13.56 o 
  -4   8   9       20.09       16.30      5.25 o 
  -3   8   9        4.32        7.96      5.07 o 
  -2   8   9      233.06      237.21     12.15 o 
  -1   8   9       62.79       59.43      8.35 o 
   0   8   9       12.04       10.79      6.32 o 
   1   8   9       12.49       10.02      5.69 o 
   2   8   9      657.30      661.33     17.13 o 
   3   8   9      282.70      281.23     14.51 o 
   4   8   9       20.69       23.82      8.68 o 
 -11   9   9      505.97      506.39     36.15 o 
 -10   9   9      166.64      178.69     16.12 o 
  -9   9   9        0.97       23.22      9.23 o 
  -8   9   9      448.37      425.57     16.97 o 
  -7   9   9      326.55      332.70     14.26 o 
  -6   9   9      187.88      202.75     10.79 o 
  -5   9   9      221.41      231.54     10.15 o 
  -4   9   9      112.05      118.97      8.32 o 
  -3   9   9        8.61       10.95      5.19 o 
  -2   9   9       11.70       27.17      7.29 o 
  -1   9   9       46.37       41.41      8.04 o 
   0   9   9       20.74       22.75      7.46 o 
   1   9   9      180.43      169.50     10.29 o 
   2   9   9      430.42      411.78     17.43 o 
   3   9   9      387.57      359.64     15.94 o 
   4   9   9       49.83       42.01      9.63 o 
 -11  10   9       57.75       57.75     28.32 o 
 -10  10   9      219.15      154.48     15.64 o 
  -9  10   9     1648.39     1627.71     37.82 o 
  -8  10   9       92.64      105.61     10.88 o 
  -7  10   9       64.70       53.51      8.21 o 
  -6  10   9       34.80       32.25      6.68 o 
  -5  10   9      248.00      256.09     10.61 o 
  -4  10   9      149.71      140.76      8.95 o 
  -3  10   9     1196.35     1231.66     21.48 o 
  -2  10   9      128.27      120.17     10.67 o 
  -1  10   9      555.40      539.20     18.04 o 
   0  10   9        0.03       -4.69      6.07 o 
   1  10   9      609.65      616.90     20.64 o 
   2  10   9      219.98      248.32     12.89 o 
   3  10   9        7.89       12.22      7.58 o 
   4  10   9       12.06       19.14     10.07 o 
 -10  11   9      166.77      187.68     16.63 o 
  -9  11   9       33.67       53.22     10.78 o 
  -8  11   9      451.52      526.52     19.11 o 
  -7  11   9      139.42      120.36     10.35 o 
  -6  11   9       54.70       47.46      7.30 o 
  -5  11   9       31.53       23.30      5.78 o 
  -4  11   9      509.65      469.62     13.49 o 
  -3  11   9       11.03       25.04      5.69 o 
  -2  11   9      679.65      650.76     19.62 o 
  -1  11   9       17.01       16.36      6.90 o 
   0  11   9      478.19      461.15     21.99 o 
   1  11   9       56.16       48.17     10.72 o 
   2  11   9      156.80      171.37     12.38 o 
   3  11   9        1.01        2.62      7.41 o 
   4  11   9      406.82      397.39     37.94 o 
 -10  12   9      508.11      420.85     23.89 o 
  -9  12   9      938.74      980.23     35.93 o 
  -8  12   9        9.98       26.49      7.53 o 
  -7  12   9      183.66      177.37     11.87 o 
  -6  12   9       87.94      100.23      8.73 o 
  -5  12   9      117.72      102.46      8.34 o 
  -4  12   9        8.01        8.74      5.27 o 
  -3  12   9      402.00      389.67     15.96 o 
  -2  12   9      313.77      291.89     14.32 o 
  -1  12   9      420.31      375.46     17.58 o 
   0  12   9       39.24       40.22      9.48 o 
   1  12   9     1416.73     1450.57     31.90 o 
   2  12   9       53.73       55.46      9.78 o 
   3  12   9        2.27       11.25      8.14 o 
   4  12   9       61.27       68.47     16.70 o 
 -10  13   9      234.40      254.15     29.13 o 
  -9  13   9        0.76        2.61      9.62 o 
  -8  13   9     1047.82     1032.86     24.70 o 
  -7  13   9      114.39      116.15     10.54 o 
  -6  13   9       53.06       48.30      7.36 o 
  -5  13   9      428.75      397.38     12.93 o 
  -4  13   9      142.56      162.28      9.75 o 
  -3  13   9       28.18       23.74      6.01 o 
  -2  13   9      373.02      366.35     19.57 o 
  -1  13   9      107.88      101.52     16.41 o 
   0  13   9     1096.39     1080.79     29.59 o 
   1  13   9        2.58       21.08      8.38 o 
   2  13   9      199.30      204.58     14.48 o 
   3  13   9      166.78      174.03     14.66 o 
   4  13   9       59.88       23.35     16.69 o 
 -10  14   9      506.51      562.04     38.09 o 
  -9  14   9       51.97       36.20     10.65 o 
  -8  14   9      315.28      312.29     16.33 o 
  -7  14   9      193.94      164.97     12.16 o 
  -6  14   9        0.84       11.53      6.84 o 
  -5  14   9        3.94        5.16      5.50 o 
  -4  14   9      347.80      361.55     12.75 o 
  -3  14   9        2.89       -3.54      5.15 o 
  -2  14   9        4.11        0.49      7.37 o 
  -1  14   9      137.85      151.91     13.73 o 
   0  14   9       74.22       72.21     11.31 o 
   1  14   9      405.12      404.56     17.65 o 
   2  14   9      319.40      298.83     16.01 o 
   3  14   9      108.42      112.28     14.37 o 
   4  14   9        2.10        6.62     24.28 o 
  -9  15   9       25.15       22.10      9.33 o 
  -8  15   9      509.01      520.37     19.90 o 
  -7  15   9      612.11      625.95     20.99 o 
  -6  15   9      983.36     1013.63     29.73 o 
  -5  15   9      283.88      276.14     13.51 o 
  -4  15   9      156.91      159.82     10.07 o 
  -3  15   9      163.32      151.62     10.60 o 
  -2  15   9      404.60      385.89     16.63 o 
  -1  15   9       98.11       97.17     14.04 o 
   0  15   9      822.02      851.49     31.12 o 
   1  15   9       65.47       54.41      9.96 o 
   2  15   9      174.95      165.34     15.77 o 
   3  15   9       98.74       95.83     15.25 o 
  -9  16   9      134.73       95.78     12.48 o 
  -8  16   9      155.51      167.48     13.99 o 
  -7  16   9      508.29      550.66     23.60 o 
  -6  16   9      130.88      143.05     14.76 o 
  -5  16   9      892.72      894.39     20.74 o 
  -4  16   9       48.50       67.79      8.42 o 
  -3  16   9      165.38      181.07     13.63 o 
  -2  16   9      291.12      285.51     17.34 o 
  -1  16   9      243.59      247.84     16.00 o 
   0  16   9        3.90       -0.68      8.31 o 
   1  16   9        4.72        1.49      7.84 o 
   2  16   9       47.69       44.97     12.13 o 
  -9  17   9       51.23       24.77     13.21 o 
  -8  17   9      211.22      165.13     14.38 o 
  -7  17   9        1.73       10.05      8.29 o 
  -6  17   9     2628.63     2533.43     49.05 o 
  -5  17   9       26.58       40.89      8.37 o 
  -4  17   9      262.36      276.50     13.06 o 
  -3  17   9        3.15        4.45      6.35 o 
  -2  17   9      165.93      137.05     12.27 o 
  -1  17   9      130.15      132.47     13.51 o 
   0  17   9      120.97      107.10     13.12 o 
   1  17   9       18.06       14.62      8.67 o 
   2  17   9       76.49       60.95     11.99 o 
  -9  18   9        7.52       -3.82     12.24 o 
  -8  18   9      190.03      196.06     15.38 o 
  -7  18   9      998.07      941.79     29.12 o 
  -6  18   9        1.21       23.15      9.62 o 
  -5  18   9     1799.29     1695.21     35.14 o 
  -4  18   9      138.16      123.12     10.23 o 
  -3  18   9      206.92      196.09     11.94 o 
  -2  18   9       94.22       87.14     11.15 o 
  -1  18   9      169.28      165.74     15.24 o 
   0  18   9       28.47       16.59      9.40 o 
   1  18   9       66.31       62.31     10.99 o 
   2  18   9       67.17       74.29     16.18 o 
  -9  19   9       68.77      115.62     22.61 o 
  -8  19   9       56.26       48.39     13.28 o 
  -7  19   9      288.13      308.35     18.80 o 
  -6  19   9      602.65      629.63     35.05 o 
  -5  19   9      146.48      177.88     13.96 o 
  -4  19   9      236.50      271.12     14.43 o 
  -3  19   9        2.13        2.36      6.83 o 
  -2  19   9      199.19      184.32     14.25 o 
  -1  19   9       19.19       11.47      7.94 o 
   0  19   9       35.41       30.19      9.79 o 
   1  19   9        1.56       -7.56      7.97 o 
   2  19   9      419.07      457.56     48.92 o 
  -8  20   9      690.55      726.54     59.22 o 
  -7  20   9      205.38      246.93     18.33 o 
  -6  20   9        5.60       -0.95      8.77 o 
  -5  20   9      164.03      157.43     13.77 o 
  -4  20   9      820.35      888.64     23.57 o 
  -3  20   9      212.40      180.52     12.97 o 
  -2  20   9       32.92       31.85      9.59 o 
  -1  20   9      106.61      106.06     13.15 o 
   0  20   9       27.45       20.93     10.13 o 
   1  20   9      342.45      352.81     21.63 o 
  -7  21   9      301.27      319.81     21.98 o 
  -6  21   9       53.73       60.65     12.09 o 
  -5  21   9      171.26      149.86     15.19 o 
  -4  21   9      350.11      398.66     16.87 o 
  -3  21   9      150.65      138.38     12.35 o 
  -2  21   9      195.68      198.51     22.79 o 
  -1  21   9       77.02       58.62     14.99 o 
   0  21   9       18.39        8.27      8.86 o 
   1  21   9       25.85       46.22     14.99 o 
  -6  22   9        3.34        1.86     10.61 o 
  -5  22   9       30.41       31.07     11.04 o 
  -4  22   9      377.05      436.70     27.83 o 
  -3  22   9      448.01      475.29     18.30 o 
  -2  22   9       16.55        6.83      9.50 o 
  -1  22   9       44.88       57.83     12.35 o 
   0  22   9       24.96       22.85     13.59 o 
   1  22   9      236.75      259.67     43.03 o 
  -5  23   9        8.02       -8.33     14.16 o 
  -4  23   9      274.92      314.23     17.49 o 
  -3  23   9       76.24       93.37     11.25 o 
  -2  23   9      154.37      146.97     15.62 o 
  -1  23   9        9.21       -1.66     12.85 o 
   0  23   9       45.17       40.09     26.48 o 
  -5  24   9        2.37       -8.23     14.54 o 
  -4  24   9       75.05      110.72     18.34 o 
  -3  24   9      583.98      652.55     54.95 o 
  -4  25   9       37.74       31.61     21.59 o 
  -3  25   9       22.70       14.71     24.28 o 
 -10   0  10      135.13      151.85     35.13 o 
  -8   0  10        3.01       -2.80     12.71 o 
  -6   0  10      380.83      321.04     24.83 o 
  -4   0  10     1935.50     1884.64     41.60 o 
  -2   0  10      903.91      896.97     35.34 o 
   0   0  10      136.28      134.30     14.64 o 
   2   0  10      331.21      351.45     20.52 o 
 -10   1  10        9.39        9.54     10.75 o 
  -9   1  10      870.57      905.64     39.95 o 
  -8   1  10      180.29      167.02     16.60 o 
  -7   1  10      290.41      236.17     13.84 o 
  -6   1  10       10.19        8.77      6.23 o 
  -5   1  10       21.33       18.78      5.61 o 
  -4   1  10      230.47      250.35     10.69 o 
  -3   1  10     2167.12     2140.32     37.69 o 
  -2   1  10      259.00      284.36     13.28 o 
  -1   1  10      128.92      135.48      9.85 o 
   0   1  10       57.33       44.07      7.47 o 
   1   1  10      117.12      109.86      9.77 o 
   2   1  10       20.87       18.04      7.14 o 
   3   1  10        4.35        1.41      6.76 o 
 -10   2  10      644.43      640.96     28.56 o 
  -9   2  10       62.26       67.02     13.13 o 
  -8   2  10      195.81      189.95     17.28 o 
  -7   2  10       34.73       25.45      7.42 o 
  -6   2  10      103.37      100.57      8.99 o 
  -5   2  10      377.44      386.68     13.16 o 
  -4   2  10      473.20      503.44     14.96 o 
  -3   2  10       48.85       53.44      7.71 o 
  -2   2  10      790.07      795.86     20.20 o 
  -1   2  10      245.58      269.27     11.85 o 
   0   2  10      291.39      291.64     12.49 o 
   1   2  10        2.48        2.37      6.07 o 
   2   2  10       30.86       38.42      8.05 o 
   3   2  10      196.16      168.16     11.63 o 
   4   2  10      240.84      251.71     30.69 o 
 -10   3  10        4.07       22.61     13.22 o 
  -9   3  10      410.35      411.25     23.25 o 
  -8   3  10      636.10      706.49     29.21 o 
  -7   3  10      338.13      326.11     14.21 o 
  -6   3  10       39.80       39.89      7.21 o 
  -5   3  10      523.40      518.05     15.15 o 
  -4   3  10      546.00      575.73     15.81 o 
  -3   3  10      270.37      267.28     13.51 o 
  -2   3  10      611.28      644.87     18.08 o 
  -1   3  10      413.65      426.26     14.18 o 
   0   3  10       48.08       60.69      8.00 o 
   1   3  10      308.31      326.52     13.82 o 
   2   3  10        8.62       10.54      7.06 o 
   3   3  10      106.31      110.72     10.20 o 
   4   3  10      263.80      257.19     31.24 o 
 -10   4  10      297.39      295.19     21.19 o 
  -9   4  10      266.91      260.70     19.15 o 
  -8   4  10      345.24      369.05     16.56 o 
  -7   4  10      265.22      276.45     13.51 o 
  -6   4  10      676.69      662.18     24.25 o 
  -5   4  10      476.04      543.59     15.64 o 
  -4   4  10       40.66       31.66      6.22 o 
  -3   4  10       42.55       20.59      7.17 o 
  -2   4  10      490.24      501.83     16.34 o 
  -1   4  10      439.49      474.76     17.72 o 
   0   4  10     1343.82     1330.21     28.22 o 
   1   4  10        0.01       12.77      6.58 o 
   2   4  10       94.09       73.60      8.92 o 
   3   4  10       30.93       27.98      8.16 o 
   4   4  10      202.61      202.30     40.83 o 
 -10   5  10        8.33       23.88     11.69 o 
  -9   5  10       12.39       18.18      9.14 o 
  -8   5  10      219.87      251.18     14.36 o 
  -7   5  10     1759.37     1892.99     41.79 o 
  -6   5  10        2.59       20.62      6.47 o 
  -5   5  10     1795.31     1759.80     28.87 o 
  -4   5  10        5.75        5.60      5.30 o 
  -3   5  10      199.91      196.50     14.13 o 
  -2   5  10      207.58      219.41     13.19 o 
  -1   5  10      797.42      816.07     20.85 o 
   0   5  10       32.42       38.96      7.42 o 
   1   5  10      397.05      376.56     20.23 o 
   2   5  10       12.78       13.15      6.84 o 
   3   5  10      197.55      202.27     13.43 o 
 -10   6  10      150.69      189.02     16.63 o 
  -9   6  10       35.86       24.82      9.76 o 
  -8   6  10      339.45      350.31     27.85 o 
  -7   6  10      111.21      120.58     11.35 o 
  -6   6  10     1619.40     1625.44     28.12 o 
  -5   6  10       10.36       25.03      6.21 o 
  -4   6  10      234.88      208.80     10.53 o 
  -3   6  10        1.56       -7.06      7.06 o 
  -2   6  10      131.94      141.82     11.63 o 
  -1   6  10       78.63       79.09      9.83 o 
   0   6  10     1068.55     1089.92     24.74 o 
   1   6  10      111.48       92.19      9.46 o 
   2   6  10        2.68       -3.57      6.09 o 
   3   6  10       24.49        6.34      7.92 o 
 -10   7  10        0.70       -1.74      9.51 o 
  -9   7  10      214.48      194.91     16.00 o 
  -8   7  10       24.16       15.97      7.83 o 
  -7   7  10      642.42      685.35     32.49 o 
  -6   7  10      117.14      159.76     16.24 o 
  -5   7  10      249.96      275.58     13.72 o 
  -4   7  10      470.35      427.29     14.93 o 
  -3   7  10       25.43       23.50      7.76 o 
  -2   7  10      832.71      832.98     22.95 o 
  -1   7  10      369.73      359.29     16.03 o 
   0   7  10       33.55       52.20      9.47 o 
   1   7  10      171.22      184.41     11.60 o 
   2   7  10       81.94       75.28      8.81 o 
   3   7  10      348.59      383.41     25.62 o 
 -11   8  10        2.60       20.97     26.11 o 
 -10   8  10      182.04      183.91     16.99 o 
  -9   8  10       97.26      100.48     13.36 o 
  -8   8  10       23.03       22.66      8.38 o 
  -7   8  10       27.31       37.82      9.08 o 
  -6   8  10      626.41      637.98     17.43 o 
  -5   8  10      802.15      817.75     20.73 o 
  -4   8  10        2.50       10.84      5.75 o 
  -3   8  10      234.82      249.72     13.74 o 
  -2   8  10       47.46       66.05      9.65 o 
  -1   8  10      636.65      606.17     20.56 o 
   0   8  10       46.26       32.81     10.70 o 
   1   8  10      169.87      168.61     19.30 o 
   2   8  10      313.39      345.07     16.39 o 
   3   8  10       26.31       24.62     13.09 o 
 -10   9  10       47.58       69.20     19.84 o 
  -9   9  10      525.85      495.32     21.85 o 
  -8   9  10       62.52       67.67     10.30 o 
  -7   9  10      123.29      117.20     11.39 o 
  -6   9  10      243.14      251.70     16.21 o 
  -5   9  10      118.74      109.38      8.63 o 
  -4   9  10      181.08      168.96     10.15 o 
  -3   9  10      509.52      509.31     18.06 o 
  -2   9  10     1654.36     1565.42     37.07 o 
  -1   9  10      128.09      124.01     11.74 o 
   0   9  10       48.04       56.26      9.50 o 
   1   9  10      267.80      278.21     17.40 o 
   2   9  10      102.20       96.48     11.04 o 
   3   9  10      104.98      102.24     17.74 o 
 -10  10  10      194.96      183.95     32.18 o 
  -9  10  10       70.39       68.86     12.03 o 
  -8  10  10        3.28       -0.46      7.56 o 
  -7  10  10       56.92       65.97     10.42 o 
  -6  10  10      185.12      198.70     11.49 o 
  -5  10  10      437.03      464.67     15.08 o 
  -4  10  10      420.82      425.81     13.69 o 
  -3  10  10        7.11       14.29      6.74 o 
  -2  10  10      216.96      238.47     17.52 o 
  -1  10  10       66.79       54.18      9.32 o 
   0  10  10       21.31       31.70      9.54 o 
   1  10  10        8.32       10.34      9.20 o 
   2  10  10      304.62      324.90     27.31 o 
   3  10  10        9.59       27.07     17.26 o 
 -10  11  10      213.88      204.82     27.02 o 
  -9  11  10      528.92      554.20     31.81 o 
  -8  11  10        9.17        4.30      8.07 o 
  -7  11  10       68.58       64.44      9.28 o 
  -6  11  10       27.04       24.24      7.06 o 
  -5  11  10      384.74      371.89     13.06 o 
  -4  11  10      128.87      125.18      9.25 o 
  -3  11  10     1665.10     1744.39     36.22 o 
  -2  11  10        0.04        1.56      7.42 o 
  -1  11  10       32.97       20.89      8.99 o 
   0  11  10       11.88        5.80      8.39 o 
   1  11  10      113.77      117.63     13.68 o 
   2  11  10        0.03        9.09      8.43 o 
  -9  12  10        2.06        2.05      9.17 o 
  -8  12  10       27.55       22.62      9.01 o 
  -7  12  10        2.94       -5.78      6.64 o 
  -6  12  10       13.15       12.25      6.68 o 
  -5  12  10      127.64      128.86      9.53 o 
  -4  12  10     1566.68     1580.47     26.50 o 
  -3  12  10        0.43       17.21      7.40 o 
  -2  12  10     1103.24     1109.14     28.59 o 
  -1  12  10       57.62       54.07     10.86 o 
   0  12  10       45.36       39.33     10.09 o 
   1  12  10      131.28      128.53     14.14 o 
   2  12  10      262.62      246.07     38.25 o 
  -9  13  10       35.95       27.23     12.03 o 
  -8  13  10       30.45       40.84      9.82 o 
  -7  13  10       47.12       38.86      8.59 o 
  -6  13  10      106.18       89.29      9.47 o 
  -5  13  10      477.46      459.85     14.57 o 
  -4  13  10      266.65      312.49     12.60 o 
  -3  13  10     1126.75     1099.60     25.41 o 
  -2  13  10      194.11      207.76     16.25 o 
  -1  13  10        5.79        0.34      8.64 o 
   0  13  10       40.00       45.53     10.97 o 
   1  13  10        3.01        3.89     10.17 o 
  -9  14  10       52.67       48.79     15.43 o 
  -8  14  10       36.84       46.04     11.09 o 
  -7  14  10       20.07       12.89      7.69 o 
  -6  14  10      549.71      549.53     18.40 o 
  -5  14  10      546.59      536.94     15.92 o 
  -4  14  10      625.46      608.44     16.84 o 
  -3  14  10       46.45       41.79      9.35 o 
  -2  14  10      346.49      329.49     18.03 o 
  -1  14  10       28.12       18.81      9.29 o 
   0  14  10       70.39       59.93     11.29 o 
   1  14  10       87.08       89.02     18.94 o 
  -9  15  10        2.53       -9.17     14.92 o 
  -8  15  10      152.91      151.49     13.83 o 
  -7  15  10      171.16      165.04     12.97 o 
  -6  15  10      129.51      137.20     11.76 o 
  -5  15  10      364.21      397.40     14.21 o 
  -4  15  10      334.03      332.03     27.41 o 
  -3  15  10       85.07       57.11      9.97 o 
  -2  15  10      225.29      226.46     16.53 o 
  -1  15  10      345.66      347.94     19.00 o 
   0  15  10       13.19        3.93      9.23 o 
   1  15  10      152.52      150.26     15.76 o 
  -9  16  10       17.06       23.91     25.01 o 
  -8  16  10      137.35      137.47     16.04 o 
  -7  16  10        1.38        9.10      8.60 o 
  -6  16  10     1824.84     1843.21     41.41 o 
  -5  16  10      390.46      388.26     15.23 o 
  -4  16  10       47.13       43.87      8.26 o 
  -3  16  10        2.63       15.89      8.65 o 
  -2  16  10       45.02       53.30     10.13 o 
  -1  16  10       61.01       49.38     11.25 o 
   0  16  10      600.70      553.35     23.36 o 
   1  16  10       46.98       46.34     25.38 o 
  -8  17  10        0.36        1.43     12.27 o 
  -7  17  10      800.71      827.84     28.27 o 
  -6  17  10       64.37       81.95     12.65 o 
  -5  17  10      287.96      289.24     17.72 o 
  -4  17  10        6.41        3.35      6.97 o 
  -3  17  10      199.78      214.38     24.42 o 
  -2  17  10        8.64        8.05      8.60 o 
  -1  17  10      717.75      733.00     26.39 o 
   0  17  10        0.88       11.93      9.74 o 
   1  17  10      386.00      325.14     43.40 o 
  -8  18  10       61.22       47.08     24.28 o 
  -7  18  10      116.64      111.33     15.94 o 
  -6  18  10     1026.16     1088.54     32.15 o 
  -5  18  10      246.93      248.43     15.80 o 
  -4  18  10       33.95       19.27      7.84 o 
  -3  18  10       31.93       11.96      8.98 o 
  -2  18  10       91.24       98.84     12.20 o 
  -1  18  10        2.77       -0.23      8.83 o 
   0  18  10      262.33      281.95     30.68 o 
   1  18  10       58.91       31.63     26.85 o 
  -7  19  10      488.31      408.64     46.71 o 
  -6  19  10       43.68       42.41     12.41 o 
  -5  19  10      260.10      263.28     19.91 o 
  -4  19  10      645.19      674.63     21.20 o 
  -3  19  10        9.15       -2.46      8.35 o 
  -2  19  10       75.00       53.22     10.79 o 
  -1  19  10       89.39       96.51     33.47 o 
   0  19  10        0.19        1.03     15.86 o 
  -6  20  10      257.62      325.51     30.64 o 
  -5  20  10      706.89      811.09     31.30 o 
  -4  20  10       87.83      100.81     12.49 o 
  -3  20  10       32.45       16.41     14.15 o 
  -2  20  10      173.91      162.51     20.86 o 
  -1  20  10       49.66       38.66     18.33 o 
  -5  21  10      137.87      123.80     23.25 o 
  -4  21  10      261.42      256.92     48.37 o 
  -3  21  10      660.59      724.22     62.90 o 
  -1  21  10       39.22       14.34     24.28 o 
  -5  22  10      157.03      176.18     37.52 o 
  -4  22  10      342.45      370.75     48.18 o 
  -9   0  11      365.96      366.18     31.96 o 
  -7   0  11      149.90      131.18     17.48 o 
  -5   0  11       89.93       93.43     14.44 o 
  -3   0  11     1419.78     1441.70     44.34 o 
  -1   0  11      113.25      136.25     15.53 o 
   1   0  11      298.83      312.49     20.99 o 
  -9   1  11      109.55      145.71     17.00 o 
  -8   1  11      122.34      107.97     14.96 o 
  -7   1  11       60.27       53.12      9.60 o 
  -6   1  11       81.30      109.53     11.20 o 
  -5   1  11        8.82        8.90      6.67 o 
  -4   1  11     1495.39     1475.33     31.69 o 
  -3   1  11      171.92      197.26     13.79 o 
  -2   1  11       48.71       51.60      9.16 o 
  -1   1  11      123.81      119.35     11.07 o 
   0   1  11        6.30       -6.25      6.33 o 
   1   1  11       28.66       38.38      8.30 o 
   2   1  11      452.48      493.72     22.81 o 
  -9   2  11       83.53       66.51     17.78 o 
  -8   2  11       20.87        6.90     10.36 o 
  -7   2  11      123.56      113.92     11.92 o 
  -6   2  11        5.21        7.07      6.94 o 
  -5   2  11       64.51       85.97     13.04 o 
  -4   2  11        4.15       12.24      7.76 o 
  -3   2  11      479.29      520.02     23.47 o 
  -2   2  11     1506.45     1537.11     30.17 o 
  -1   2  11       11.68       16.04      7.38 o 
   0   2  11      146.53      166.19     12.25 o 
   1   2  11      105.11       86.23      9.93 o 
   2   2  11      167.13      159.97     15.90 o 
  -9   3  11       37.53       35.72     12.38 o 
  -8   3  11      248.57      269.62     17.23 o 
  -7   3  11       80.74       51.98      8.89 o 
  -6   3  11      230.55      254.66     12.63 o 
  -5   3  11        2.20        2.11      6.25 o 
  -4   3  11      276.90      242.64     14.28 o 
  -3   3  11      582.21      599.89     22.56 o 
  -2   3  11      134.58      175.53     13.42 o 
  -1   3  11      132.83      148.65     11.99 o 
   0   3  11      338.61      365.17     15.99 o 
   1   3  11      189.39      225.66     13.39 o 
   2   3  11      265.31      276.65     18.62 o 
  -9   4  11      119.42      107.01     15.39 o 
  -8   4  11        4.95       10.47      9.16 o 
  -7   4  11       83.98       93.64     10.28 o 
  -6   4  11        9.04       -0.48      6.41 o 
  -5   4  11        6.24        4.79      6.27 o 
  -4   4  11        0.38        3.34      7.26 o 
  -3   4  11       13.80       24.77      8.14 o 
  -2   4  11      667.18      689.50     21.91 o 
  -1   4  11      857.65      865.76     24.89 o 
   0   4  11      141.87      155.39     12.44 o 
   1   4  11       28.94       19.24      7.90 o 
   2   4  11       80.58       75.48     12.72 o 
  -9   5  11        1.72       20.07     12.36 o 
  -8   5  11      274.92      272.87     16.82 o 
  -7   5  11       19.92       17.69      7.69 o 
  -6   5  11       56.40       80.26      8.99 o 
  -5   5  11      115.73      117.95      9.95 o 
  -4   5  11        7.75       -5.75      7.15 o 
  -3   5  11        1.05        0.69      7.30 o 
  -2   5  11      290.24      331.34     16.18 o 
  -1   5  11        2.68       28.70      8.93 o 
   0   5  11     1049.84     1073.28     26.01 o 
   1   5  11        1.21        0.30      7.79 o 
   2   5  11        4.00       -7.85      9.85 o 
  -9   6  11      343.41      351.95     26.62 o 
  -8   6  11        7.53        0.43      7.75 o 
  -7   6  11      369.82      361.41     18.44 o 
  -6   6  11        1.71        6.66      6.54 o 
  -5   6  11      410.32      428.54     15.02 o 
  -4   6  11        9.67       -1.72      6.65 o 
  -3   6  11       74.98       86.92     11.10 o 
  -2   6  11      226.68      227.88     14.20 o 
  -1   6  11     1716.94     1719.96     36.05 o 
   0   6  11      134.60      157.20     13.77 o 
   1   6  11      122.96      143.29     12.66 o 
   2   6  11       13.92       16.37     11.78 o 
  -9   7  11       61.82       70.98     12.37 o 
  -8   7  11      193.13      193.51     15.82 o 
  -7   7  11       16.54       20.59      7.92 o 
  -6   7  11       43.05       49.59      8.30 o 
  -5   7  11       12.75       14.78      6.71 o 
  -4   7  11       24.30       20.43      7.54 o 
  -3   7  11      345.29      321.99     15.96 o 
  -2   7  11      250.60      260.60     15.12 o 
  -1   7  11        1.97       25.11      8.67 o 
   0   7  11      648.31      707.93     44.29 o 
   1   7  11      385.69      387.24     20.29 o 
   2   7  11      142.49      110.26     56.09 o 
 -10   8  11        2.04       -7.72     22.07 o 
  -9   8  11      407.84      365.33     27.63 o 
  -8   8  11        4.91       16.50      8.80 o 
  -7   8  11      864.18      830.54     24.55 o 
  -6   8  11       98.60       66.14      8.71 o 
  -5   8  11      298.88      286.92     13.32 o 
  -4   8  11       48.35       72.98     10.95 o 
  -3   8  11      297.65      276.47     15.83 o 
  -2   8  11      678.55      654.85     22.98 o 
  -1   8  11      283.44      307.48     16.51 o 
   0   8  11      349.90      350.25     17.51 o 
   1   8  11      313.51      342.41     25.66 o 
   2   8  11        1.98      -20.97     20.97 o 
  -9   9  11       75.20       73.96     20.73 o 
  -8   9  11      309.51      326.96     17.44 o 
  -7   9  11       87.26       96.21     11.55 o 
  -6   9  11       20.92       11.77      7.18 o 
  -5   9  11      217.50      202.60     15.13 o 
  -4   9  11      482.78      472.16     17.43 o 
  -3   9  11      105.85      126.92     11.59 o 
  -2   9  11       28.30       32.52      9.27 o 
  -1   9  11        0.04       -7.46      7.46 o 
   0   9  11      146.53      177.05     16.21 o 
   1   9  11      335.07      247.54     41.93 o 
  -9  10  11      111.93       93.19     22.10 o 
  -8  10  11        0.01       -7.56      8.03 o 
  -7  10  11      236.24      250.05     18.93 o 
  -6  10  11       40.60       32.47      8.82 o 
  -5  10  11       81.70       97.67      9.17 o 
  -4  10  11        3.09       33.62      8.57 o 
  -3  10  11     1102.12     1073.65     26.56 o 
  -2  10  11      191.29      224.86     16.36 o 
  -1  10  11       93.14       84.37     16.57 o 
   0  10  11       36.83       43.79     11.15 o 
   1  10  11      294.67      391.72     46.34 o 
  -9  11  11        0.91       -7.84     15.13 o 
  -8  11  11      205.25      207.37     20.93 o 
  -7  11  11       28.78       16.06      8.97 o 
  -6  11  11       96.57       76.98      8.83 o 
  -5  11  11        2.74        3.21      6.36 o 
  -4  11  11     2386.58     2404.44     41.49 o 
  -3  11  11       79.01       96.60     12.28 o 
  -2  11  11        1.85        1.45      8.88 o 
  -1  11  11       62.38       51.26     12.05 o 
   0  11  11        7.58        4.97     11.00 o 
   1  11  11       18.65        9.20     22.80 o 
  -9  12  11       22.02       60.69     29.79 o 
  -8  12  11       12.24       19.34      9.16 o 
  -7  12  11       53.90       52.36     10.70 o 
  -6  12  11        0.64       -0.70      6.82 o 
  -5  12  11      308.22      323.40     15.89 o 
  -4  12  11      483.41      491.58     26.78 o 
  -3  12  11      857.08      898.74     25.91 o 
  -2  12  11        6.81        6.27      9.36 o 
  -1  12  11      202.38      171.95     16.15 o 
   0  12  11       23.26        2.21     22.07 o 
   1  12  11      124.36      152.27     35.68 o 
  -8  13  11      335.47      334.75     26.43 o 
  -7  13  11        6.69       -3.30      8.58 o 
  -6  13  11      227.71      228.06     13.11 o 
  -5  13  11      366.46      373.24     14.40 o 
  -4  13  11      791.72      766.37     24.25 o 
  -3  13  11        7.16       16.66      9.14 o 
  -2  13  11       84.30       64.31     12.06 o 
  -1  13  11       43.14       42.94     11.28 o 
   0  13  11       23.21       27.22     25.01 o 
  -8  14  11       13.39       46.57     19.36 o 
  -7  14  11      223.62      209.35     14.43 o 
  -6  14  11      137.41      121.50     10.96 o 
  -5  14  11      491.96      475.72     20.43 o 
  -4  14  11      217.27      218.75     22.47 o 
  -3  14  11       36.58       47.61     10.33 o 
  -2  14  11      435.69      432.76     19.70 o 
  -1  14  11       34.38       33.83     14.11 o 
  -7  15  11        9.31       13.70      9.99 o 
  -6  15  11      205.77      196.63     15.39 o 
  -5  15  11       82.73       83.92     10.87 o 
  -4  15  11      205.31      167.66     14.30 o 
  -3  15  11      394.55      361.82     18.29 o 
  -2  15  11       86.11       84.67     14.69 o 
  -7  16  11      121.88       64.37     28.32 o 
  -6  16  11       44.79       45.11     12.72 o 
  -5  16  11      154.56      146.66     19.46 o 
  -4  16  11      150.99      145.49     15.13 o 
  -3  16  11        7.65      -11.10     11.10 o 
  -2  16  11       98.38      115.49     32.37 o 
  -6  17  11       41.39       44.45     17.70 o 
  -5  17  11        4.21       10.16     13.90 o 
  -4  17  11       25.72       29.68     24.47 o 
  -3  17  11       59.07       10.30     22.44 o 
  -5  18  11       29.64       14.71     23.54 o 
  -4  18  11      229.27      186.11     38.25 o 
  -3  18  11        2.89      -14.34     20.23 o 
  -8   0  12     2389.94     2495.60    113.65 o 
  -6   0  12        5.15       -1.89     13.09 o 
  -4   0  12       22.88       26.98     16.36 o 
  -2   0  12      160.46      157.60     20.24 o 
   0   0  12       65.33       31.74     17.78 o 
  -8   1  12        2.60       52.93     15.25 o 
  -7   1  12      709.84      770.39     35.97 o 
  -6   1  12       11.86       -1.13     10.06 o 
  -5   1  12        2.78        3.12      9.87 o 
  -4   1  12        7.71       10.76      9.23 o 
  -3   1  12       48.38       54.18     11.44 o 
  -2   1  12       89.84      118.76     14.03 o 
  -1   1  12       12.11        8.77      9.12 o 
   0   1  12      201.65      145.73     24.70 o 
  -8   2  12      890.97     1005.51     39.91 o 
  -7   2  12      337.03      330.06     17.21 o 
  -6   2  12       77.22       75.69     12.43 o 
  -5   2  12       43.52       40.34     10.65 o 
  -4   2  12       21.77       22.16      9.22 o 
  -3   2  12       25.41       14.31      9.84 o 
  -2   2  12      117.44      108.34     13.91 o 
  -1   2  12       64.59       53.19      9.79 o 
   0   2  12       54.88       60.52     35.31 o 
  -8   3  12        3.05       16.40     12.94 o 
  -7   3  12       57.80       68.85     11.40 o 
  -6   3  12      278.11      271.91     15.95 o 
  -5   3  12       14.59       13.74      8.35 o 
  -4   3  12       10.12        7.86      8.51 o 
  -3   3  12       27.30       12.85     11.73 o 
  -2   3  12      184.07      154.05     15.37 o 
  -1   3  12      364.63      371.30     22.82 o 
   0   3  12      331.55      293.57     31.26 o 
  -8   4  12        1.53       -8.71     12.28 o 
  -7   4  12      273.29      259.40     16.49 o 
  -6   4  12      227.51      227.58     17.18 o 
  -5   4  12       45.12       36.13      9.62 o 
  -4   4  12      113.75      110.50     12.58 o 
  -3   4  12       12.17       -2.47      8.72 o 
  -2   4  12      523.09      551.05     41.42 o 
  -1   4  12       29.05       60.50     15.91 o 
  -8   5  12        1.20        0.46     14.33 o 
  -7   5  12        1.46       -2.93      7.71 o 
  -6   5  12      243.38      239.45     16.86 o 
  -5   5  12      301.26      294.98     18.29 o 
  -4   5  12       65.83       62.10     10.82 o 
  -3   5  12      103.23       86.16     12.88 o 
  -2   5  12       11.83       13.70      8.85 o 
  -1   5  12     1232.96     1230.00     43.73 o 
  -8   6  12        2.75       19.54     13.75 o 
  -7   6  12       48.13       26.38      9.04 o 
  -6   6  12      135.94      139.85     13.77 o 
  -5   6  12       10.82       21.53      9.34 o 
  -4   6  12       10.09        5.29      8.60 o 
  -3   6  12       23.70       14.89      9.75 o 
  -2   6  12      672.04      718.89     24.84 o 
  -1   6  12        7.60       27.97     17.29 o 
   0   6  12       69.20       59.22     27.22 o 
  -8   7  12        3.89       -2.38     12.65 o 
  -7   7  12      227.45      210.72     15.79 o 
  -6   7  12        5.01        4.54      8.64 o 
  -5   7  12      827.81      810.27     25.34 o 
  -4   7  12        2.16       -2.54      8.25 o 
  -3   7  12      104.82      105.20     12.73 o 
  -2   7  12      117.00      101.66     15.57 o 
  -1   7  12      429.52      446.60     33.94 o 
   0   7  12      134.16      174.34     36.78 o 
  -8   8  12      168.11      180.60     37.15 o 
  -7   8  12       58.84       68.86     12.83 o 
  -6   8  12      110.41      111.68     12.82 o 
  -5   8  12        0.28       18.08      9.08 o 
  -4   8  12      113.61      140.88     13.89 o 
  -3   8  12       43.77       56.83     11.01 o 
  -2   8  12      446.20      439.38     36.36 o 
  -1   8  12      133.34      143.45     35.68 o 
  -7   9  12      293.64      291.64     20.54 o 
  -6   9  12       10.60        6.98      9.14 o 
  -5   9  12      641.66      669.25     23.42 o 
  -4   9  12        2.27       -5.38      7.93 o 
  -3   9  12      663.24      683.20     25.46 o 
  -2   9  12       42.32       51.27     21.88 o 
  -7  10  12        8.47        7.53     18.02 o 
  -6  10  12      136.64      148.64     17.63 o 
  -5  10  12        1.51       10.95      9.61 o 
  -4  10  12      422.64      440.12     29.88 o 
  -3  10  12      148.24      150.41     19.83 o 
  -2  10  12      109.54      109.98     31.26 o 
  -7  11  12      175.37      145.80     62.34 o 
  -6  11  12        0.68       -0.65     16.74 o 
  -5  11  12       35.49       42.85     15.25 o 
  -4  11  12       93.24      118.20     18.89 o 
  -3  11  12      235.44      263.35     43.03 o 
  -6  12  12      427.15      539.09     37.56 o 
  -5  12  12       12.02        8.92     15.11 o 
  -4  12  12       83.73       57.75     26.11 o 
  -6  13  12       10.87       23.74     34.57 o 
  -5  13  12       41.29       44.87     27.22 o 
  -4  13  12      224.60      153.74     36.05 o 
  -4   3  13       66.03       28.32     25.38 o 
  -5   4  13      325.43      329.56     44.87 o 
  -4   4  13       38.23       54.80     27.59 o 
  -6   5  13      837.31      808.08     62.16 o 
                                                 
